# Supplementary material for: Identification of proteasome and caspase inhibitors targeting SARS-CoV-2 Mpro
Source: Signal Transduct Target Ther. 2021 Jun 1;6:214. doi: 10.1038/s41392-021-00639-8 (PMC8166895; doi:10.1038/s41392-021-00639-8)
Supplement: Supplementary file 2 — Table S1. [file 41392_2021_639_MOESM2_ESM.xlsx]

## Sheet: Plate 1
Plate Barcode	Plate Location	Product Name	CAS Number	Apparent Tm (℃)	Calculated ΔTm (℃)
RJBAC P001	A01	DMSO (control)	67-68-5	62.338	0.0512495
RJBAC P001	A02	DMSO (control)	67-68-5	62.2985	0.0117868
RJBAC P001	A03	Betrixaban maleate	936539-80-9	62.3008	0.0140621
RJBAC P001	A04	Alkomide	3011-89-0	62.1972	-0.0895372
RJBAC P001	A05	Atosiban	90779-69-4	62.3048	0.0180922
RJBAC P001	A06	Risedronic Acid	105462-24-6	62.2685	-0.0182656
RJBAC P001	A07	Eprobemide	87940-60-1	62.298	0.0113122
RJBAC P001	A08	Pasiniazid	2066-89-9	62.1706	-0.116128
RJBAC P001	A09	ML-098	878978-76-8	62.418	0.131316
RJBAC P001	A10	Bucetin	1083-57-4	62.2952	0.00847105
RJBAC P001	A11	AIM-100	873305-35-2	62.0334	-0.25335
RJBAC P001	A12	Talc	14807-96-6	62.3734	0.0867292
RJBAC P001	A13	Cefpodoxime proxetil	87239-81-4	62.4255	0.13877
RJBAC P001	A14	Cinromide	58473-74-8	62.3324	0.0456551
RJBAC P001	A15	Umeclidinium bromide	869113-09-7	62.3677	0.0810229
RJBAC P001	A16	Antepan	110-85-0	62.4264	0.139678
RJBAC P001	A17	(L)-Sodium lactate	867-56-1	62.4072	0.120456
RJBAC P001	A18	Amodiaquine hydrochloride	6398-98-7	62.4197	0.133
RJBAC P001	A19	Zofenopril (calcium)	81938-43-4	62.5719	0.285162
RJBAC P001	A20	Morantel tartrate	26155-31-7	62.5696	0.282861
RJBAC P001	A21	Methyl Aminolevulinate Hydrochloride	79416-27-6	62.596	0.309244
RJBAC P001	A22	Edetate Trisodium	150-38-9	62.5376	0.250904
RJBAC P001	A23	DMSO (control)	67-68-5	62.5535	0.266779
RJBAC P001	A24	DMSO (control)	67-68-5	62.5262	0.239439
RJBAC P001	B01	DMSO (control)	67-68-5	62.3479	0.0611612
RJBAC P001	B02	DMSO (control)	67-68-5	62.3352	0.0484592
RJBAC P001	B03	Ciprofloxacin hydrochloride	93107-08-5	62.2786	-0.00814166
RJBAC P001	B04	Lapatinib ditosylate monohydrate	388082-78-8	62.607	0.320269
RJBAC P001	B05	Sitagliptin	486460-32-6	62.2888	0.00207894
RJBAC P001	B06	Cloperastine hydrochloride	14984-68-0	62.3182	0.0315185
RJBAC P001	B07	Lithium citrate tribasic tetrahydrate	6080-58-6	62.2821	-0.00458436
RJBAC P001	B08	2-Aminobenzenesulfonamide	3306-62-5	62.43	0.143274
RJBAC P001	B09	Mepiroxol	6968-72-5	62.3744	0.0876724
RJBAC P001	B10	Ropivacaine	84057-95-4	62.3399	0.0531806
RJBAC P001	B11	Carsalame	2037-95-8	62.3257	0.0389906
RJBAC P001	B12	Glafenine Hydrochloride	65513-72-6	62.1096	-0.177107
RJBAC P001	B13	Amcinonide	51022-69-6	62.4389	0.152212
RJBAC P001	B14	Tacrine hydrochloride hydrate	206658-92-6	62.5159	0.229153
RJBAC P001	B15	Zomepirac Sodium	64092-48-4	62.6238	0.337124
RJBAC P001	B16	Sodium orthovanadate	13721-39-6	62.5495	0.262807
RJBAC P001	B17	Merbromin	129-16-8	N/A	N/A
RJBAC P001	B18	Indazole	271-44-3	62.5804	0.293632
RJBAC P001	B19	Lobeline hydrochloride	134-63-4	62.6299	0.343196
RJBAC P001	B20	Chicago Sky Blue 6B	2610-05-1	N/A	N/A
RJBAC P001	B21	Mefexamide hydrochloride	1227-61-8	62.7627	0.476028
RJBAC P001	B22	Dorzolamide hydrochloride	130693-82-2	62.6725	0.385772
RJBAC P001	B23	DMSO (control)	67-68-5	62.7412	0.454485
RJBAC P001	B24	DMSO (control)	67-68-5	62.7327	0.445968
RJBAC P001	C01	DMSO (control)	67-68-5	62.3018	0.0150975
RJBAC P001	C02	DMSO (control)	67-68-5	62.3076	0.0208767
RJBAC P001	C03	HC-056456	7733-96-2	62.3565	0.069752
RJBAC P001	C04	Hydroxyquinoline	148-24-3	62.3326	0.0458834
RJBAC P001	C05	Exo1	75541-83-2	62.0563	-0.230386
RJBAC P001	C06	Eprodisate disodium	36589-58-9	62.105	-0.181721
RJBAC P001	C07	Parenabol	13103-34-9	61.9274	-0.359278
RJBAC P001	C08	Dibucaine	85-79-0	62.2881	0.00139151
RJBAC P001	C09	Defactinib	1073154-85-4	62.2898	0.00307222
RJBAC P001	C10	Econazole	27220-47-9	62.0419	-0.244787
RJBAC P001	C11	ML-7 hydrochloride	110448-33-4	62.0607	-0.226057
RJBAC P001	C12	Bismuth subsalicylat	14882-18-9	62.3958	0.109059
RJBAC P001	C13	Omarigliptin	1226781-44-7	62.3393	0.0525827
RJBAC P001	C14	Pyrantel tartrate	33401-94-4	62.353	0.0663188
RJBAC P001	C15	Itopride hydrochloride	122892-31-3	62.4354	0.148685
RJBAC P001	C16	Promethazine	60-87-7	62.4358	0.14905
RJBAC P001	C17	PX-12	141400-58-0	59.1328	-3.15394
RJBAC P001	C18	Sulfinpyrazone	57-96-5	62.4512	0.164522
RJBAC P001	C19	Enasidenib	1446502-11-9	62.4568	0.170064
RJBAC P001	C20	Pipemidic acid	51940-44-4	62.437	0.150236
RJBAC P001	C21	A-1210477	1668553-26-1	62.3364	0.049725
RJBAC P001	C22	Acexamic Acid	57-08-9	62.4844	0.197678
RJBAC P001	C23	DMSO (control)	67-68-5	62.5169	0.230215
RJBAC P001	C24	DMSO (control)	67-68-5	62.6598	0.373063
RJBAC P001	D01	DMSO (control)	67-68-5	62.3754	0.0887308
RJBAC P001	D02	DMSO (control)	67-68-5	62.2892	0.00243138
RJBAC P001	D03	Meticrane	1084-65-7	62.2769	-0.0098487
RJBAC P001	D04	Medrysone	2668-66-8	62.1409	-0.145844
RJBAC P001	D05	Hydrocortisone Valerate	57524-89-7	62.0545	-0.232201
RJBAC P001	D06	Dequalinium chloride	522-51-0	62.0382	-0.248525
RJBAC P001	D07	Metaraminol bitartrate	33402-03-8	62.1052	-0.181505
RJBAC P001	D08	Nifenazone	2139-47-1	62.3188	0.032089
RJBAC P001	D09	Hydrocortisone butyrate	13609-67-1	62.3699	0.0832138
RJBAC P001	D10	(+)-Emetine dihydrochloride hydrate	7083-71-8	62.1777	-0.108981
RJBAC P001	D11	Iodipamide	606-17-7	62.1554	-0.131312
RJBAC P001	D12	Propoxur	114-26-1	62.2459	-0.0408603
RJBAC P001	D13	Spiperone	749-02-0	62.3744	0.0876681
RJBAC P001	D14	Oxacillin sodium	1173-88-2	62.416	0.129284
RJBAC P001	D15	Trimethadione	127-48-0	62.4269	0.14017
RJBAC P001	D16	Carbenoxolone disodium	7421-40-1	62.4	0.113273
RJBAC P001	D17	Sulfogaiacol	1321-14-8	62.5448	0.258072
RJBAC P001	D18	Clorpyrifos	2921-88-2	62.5079	0.221188
RJBAC P001	D19	Isoxicam	34552-84-6	62.5582	0.271447
RJBAC P001	D20	Trimetazidine dihydrochloride	13171-25-0	62.6743	0.387587
RJBAC P001	D21	Bephenium Hydroxynaphthoate	3818-50-6	62.5363	0.249554
RJBAC P001	D22	Temephos	3383-96-8	62.5292	0.24245
RJBAC P001	D23	DMSO (control)	67-68-5	62.6449	0.358228
RJBAC P001	D24	DMSO (control)	67-68-5	62.6545	0.367736
RJBAC P001	E01	DMSO (control)	67-68-5	62.3604	0.0736733
RJBAC P001	E02	DMSO (control)	67-68-5	62.195	-0.0916996
RJBAC P001	E03	1 nM-PP1	221244-14-0	62.0428	-0.243924
RJBAC P001	E04	Tetryzoline	84-22-0	62.081	-0.205747
RJBAC P001	E05	Liensinine Perchlorate	2385-63-9	62.1182	-0.168493
RJBAC P001	E06	Phenolphthalein	77-09-8	62.2167	-0.0699814
RJBAC P001	E07	RPI-1	269730-03-2	62.2299	-0.0568059
RJBAC P001	E08	Mephenesin	59-47-2	62.1944	-0.0922721
RJBAC P001	E09	CaMKP Inhibitor	52789-62-5	62.4187	0.132011
RJBAC P001	E10	Flubendazole	31430-15-6	62.3031	0.016391
RJBAC P001	E11	EVP-6124 hydrochloride	550999-74-1	62.1279	-0.158797
RJBAC P001	E12	Atenolol	29122-68-7	62.2216	-0.0651622
RJBAC P001	E13	Flumethrin	69770-45-2	62.2965	0.00976873
RJBAC P001	E14	Methylene Blue trihydrate	7220-79-3	62.1297	-0.157054
RJBAC P001	E15	Iopromide	73334-07-3	62.4247	0.13798
RJBAC P001	E16	Ferrous fumarate	141-01-5	62.4188	0.132065
RJBAC P001	E17	Acamprosate calcium	77337-73-6	62.4772	0.190519
RJBAC P001	E18	Heptaminol hydrochloride	543-15-7	62.4318	0.145099
RJBAC P001	E19	ICG001	847591-62-2	62.4466	0.159879
RJBAC P001	E20	Oxethazaine	126-27-2	62.3959	0.109213
RJBAC P001	E21	LXR623	875787-07-8	62.39	0.103308
RJBAC P001	E22	Quinestrol	152-43-2	62.142	-0.144754
RJBAC P001	E23	DMSO (control)	67-68-5	62.5458	0.259129
RJBAC P001	E24	DMSO (control)	67-68-5	62.5631	0.276417
RJBAC P001	F01	DMSO (control)	67-68-5	62.3489	0.0622168
RJBAC P001	F02	DMSO (control)	67-68-5	62.3759	0.0891745
RJBAC P001	F03	Procodazole	23249-97-0	62.295	0.00826685
RJBAC P001	F04	Chlorhexidine	55-56-1	62.3283	0.0415889
RJBAC P001	F05	Aminacrine	90-45-9	62.2404	-0.0463131
RJBAC P001	F06	Amikacin	37517-28-5	62.505	0.218289
RJBAC P001	F07	Meclocycline sulfosalicylate salt	73816-42-9	62.3588	0.072079
RJBAC P001	F08	Perindopril erbumine	107133-36-8	62.3583	0.071573
RJBAC P001	F09	Flurbiprofen	5104-49-4	62.3565	0.0697601
RJBAC P001	F10	Mafenide hydrochloride	138-37-4	62.3403	0.0535375
RJBAC P001	F11	Dimenhydrinate	523-87-5	62.3801	0.093376
RJBAC P001	F12	Salifungin	3679-64-9	62.3694	0.0826834
RJBAC P001	F13	Lactitol monohydrate	81025-04-9	62.4497	0.162997
RJBAC P001	F14	Clopidol	2971-90-6	62.4436	0.156855
RJBAC P001	F15	Nitarsone	98-72-6	62.4601	0.17335
RJBAC P001	F16	Risedronate Sodium	115436-72-1	62.4699	0.183176
RJBAC P001	F17	Orbifloxacin	113617-63-3	62.5413	0.254562
RJBAC P001	F18	Mebeverine hydrochloride	2753-45-9	62.5459	0.25923
RJBAC P001	F19	Methylprodnisolone Sodium Succinate	2375-03-3	62.5633	0.276555
RJBAC P001	F20	Ticarcillin disodium	4697-14-7	62.5706	0.283908
RJBAC P001	F21	Evans blue	314-13-6	N/A	N/A
RJBAC P001	F22	Ketanserin	74050-98-9	62.5607	0.273975
RJBAC P001	F23	DMSO (control)	67-68-5	62.6788	0.392078
RJBAC P001	F24	DMSO (control)	67-68-5	62.6641	0.377377
RJBAC P001	G01	DMSO (control)	67-68-5	62.2795	-0.0071875
RJBAC P001	G02	DMSO (control)	67-68-5	62.3745	0.0877884
RJBAC P001	G03	Roniacol	100-55-0	62.2214	-0.0652974
RJBAC P001	G04	Halazone	80-13-7	62.3053	0.0185494
RJBAC P001	G05	Triacetin	102-76-1	62.2794	-0.00727818
RJBAC P001	G06	Dienestrol	84-17-3	62.0585	-0.228228
RJBAC P001	G07	Malathion	121-75-5	62.338	0.0513046
RJBAC P001	G08	Miltefosine	58066-85-6	62.3131	0.0263643
RJBAC P001	G09	2-Aminoheptane	123-82-0	62.4355	0.148734
RJBAC P001	G10	Valethamate bromide	90-22-2	62.3904	0.10371
RJBAC P001	G11	Latanoprost	130209-82-4	62.0807	-0.205985
RJBAC P001	G12	Sulfalen	152-47-6	62.4691	0.182386
RJBAC P001	G13	Cresol	1319-77-3	62.2629	-0.02379
RJBAC P001	G14	4-Amino-3-hydroxybutyric Acid	924-49-2	62.4021	0.11539
RJBAC P001	G15	Delphene	134-62-3	62.4787	0.192014
RJBAC P001	G16	Procaine	59-46-1	62.4067	0.119978
RJBAC P001	G17	Diethylaminoethoxyethanol	140-82-9	62.4407	0.154015
RJBAC P001	G18	Sodium 4-aminosalicylate dihydrate	6018-19-5	62.4825	0.195817
RJBAC P001	G19	Hexetidine	141-94-6	62.4616	0.174872
RJBAC P001	G20	Toremifene	89778-26-7	62.3764	0.0896422
RJBAC P001	G21	2-Chloropyrazine	14508-49-7	62.5032	0.216508
RJBAC P001	G22	4-Aminoantipyrine	83-07-8	62.5833	0.296551
RJBAC P001	G23	DMSO (control)	67-68-5	62.4667	0.179959
RJBAC P001	G24	DMSO (control)	67-68-5	62.5082	0.22151
RJBAC P001	H01	DMSO (control)	67-68-5	62.417	0.130313
RJBAC P001	H02	DMSO (control)	67-68-5	62.2583	-0.0284165
RJBAC P001	H03	Hexylresorcinol	136-77-6	62.2788	-0.00795073
RJBAC P001	H04	Anthralin	1143-38-0	62.3445	0.0577573
RJBAC P001	H05	Acedoben	556-08-1	62.3263	0.0395333
RJBAC P001	H06	Loxeen	6856-31-1	62.3235	0.0367536
RJBAC P001	H07	Citiolone	17896-21-8	62.4155	0.128812
RJBAC P001	H08	Baclofen	1134-47-0	62.3723	0.0856141
RJBAC P001	H09	Indoprofen	31842-01-0	62.3659	0.0791952
RJBAC P001	H10	Nafronyl oxalate	3200-06-4	62.3663	0.0796085
RJBAC P001	H11	Fipexide	34161-24-5	62.326	0.039327
RJBAC P001	H12	Chlortalidone	77-36-1	62.3985	0.111753
RJBAC P001	H13	Oxantel Pamoate	68813-55-8	62.5528	0.266034
RJBAC P001	H14	Denatonium benzoate	3734-33-6	62.5224	0.235653
RJBAC P001	H15	Isoxsuprine hydrochloride	579-56-6	62.5131	0.226412
RJBAC P001	H16	Afalanine	2901-75-9	62.6052	0.318478
RJBAC P001	H17	Diperodon hydrochloride	537-12-2	62.5748	0.288118
RJBAC P001	H18	Zucapsaicin	25775-90-0	62.5492	0.262462
RJBAC P001	H19	Fendiline hydrochloride	13636-18-5	62.6	0.313266
RJBAC P001	H20	Meclizine dihydrochloride	1104-22-9	62.5631	0.276421
RJBAC P001	H21	Bisoctrizole	103597-45-1	62.691	0.404289
RJBAC P001	H22	2-Pyridinealdoxime methochloride	51-15-0	62.6066	0.319907
RJBAC P001	H23	DMSO (control)	67-68-5	62.8015	0.514748
RJBAC P001	H24	DMSO (control)	67-68-5	62.6386	0.351899
RJBAC P001	I01	DMSO (control)	67-68-5	62.4621	0.175429
RJBAC P001	I02	DMSO (control)	67-68-5	62.494	0.207312
RJBAC P001	I03	Anestan	151-67-7	62.292	0.00528533
RJBAC P001	I04	Urethane	51-79-6	62.2538	-0.0328734
RJBAC P001	I05	JAK2 Inhibitor V	195371-52-9	62.1642	-0.122536
RJBAC P001	I06	Hydroxyzine Pamoate	10246-75-0	62.5493	0.262614
RJBAC P001	I07	Tyloxapol	25301-02-4	62.385	0.0983057
RJBAC P001	I08	Glafenine	3820-67-5	62.3742	0.0874354
RJBAC P001	I09	Etidronate	2809-21-4	62.3912	0.104474
RJBAC P001	I10	Oxeladin citrate	52432-72-1	62.4416	0.154894
RJBAC P001	I11	N-Carbethoxy-4-piperidone	29976-53-2	62.4421	0.155353
RJBAC P001	I12	Famprofazone	22881-35-2	62.4087	0.122008
RJBAC P001	I13	Etofenamate	30544-47-9	62.1209	-0.165771
RJBAC P001	I14	Anovigam	938-73-8	62.3248	0.0380669
RJBAC P001	I15	Fluoronaphthalene	321-38-0	62.5294	0.2427
RJBAC P001	I16	Diphenylpyraline hydrochloride	132-18-3	62.4432	0.156432
RJBAC P001	I17	Fluoroethyl	333-36-8	62.4814	0.194688
RJBAC P001	I18	Oxiniacic Acid	2398-81-4	62.471	0.184315
RJBAC P001	I19	Picolamine	3731-52-0	62.671	0.384247
RJBAC P001	I20	Fluphenazine hydrochloride	146-56-5	62.392	0.105237
RJBAC P001	I21	Crotamiton	483-63-6	62.5708	0.284064
RJBAC P001	I22	Dichlorophen	97-23-4	62.5895	0.302805
RJBAC P001	I23	DMSO (control)	67-68-5	62.5456	0.258883
RJBAC P001	I24	DMSO (control)	67-68-5	62.6939	0.407222
RJBAC P001	J01	DMSO (control)	67-68-5	62.498	0.21124
RJBAC P001	J02	DMSO (control)	67-68-5	62.4856	0.198926
RJBAC P001	J03	Carvedilol phosphate	610309-89-2	62.1426	-0.14407
RJBAC P001	J04	Imazalil	35554-44-0	62.4176	0.130833
RJBAC P001	J05	Estropipate	7280-37-7	62.2965	0.00974036
RJBAC P001	J06	Sarafloxacin hydrochloride	91296-87-6	62.3071	0.0203823
RJBAC P001	J07	Camylofin	54-30-8	62.407	0.120268
RJBAC P001	J08	Rasagiline	136236-51-6	62.3979	0.11119
RJBAC P001	J09	Minaprine dihydrochloride	25905-77-5	62.5078	0.221061
RJBAC P001	J10	Cefprozil hydrate	121123-17-9	62.4966	0.209876
RJBAC P001	J11	Osalmid	526-18-1	62.3878	0.1011
RJBAC P001	J12	Benfotiamine	22457-89-2	62.361	0.0742498
RJBAC P001	J13	Canrenone	976-71-6	62.4798	0.193041
RJBAC P001	J14	Nicergoline	27848-84-6	62.5082	0.221487
RJBAC P001	J15	Valpramide	2430-27-5	62.4111	0.124352
RJBAC P001	J16	Clofoctol	37693-01-9	62.5115	0.224821
RJBAC P001	J17	Nitromide	121-81-3	62.5513	0.264612
RJBAC P001	J18	Salbutamol	18559-94-9	62.641	0.354301
RJBAC P001	J19	chlophenadione	1146-99-2	62.5456	0.258867
RJBAC P001	J20	Clindamycin phosphate	24729-96-2	62.6668	0.380101
RJBAC P001	J21	Ticlopidine hydrochloride	53885-35-1	62.5889	0.302209
RJBAC P001	J22	Menbutone	3562-99-0	62.7585	0.471793
RJBAC P001	J23	DMSO (control)	67-68-5	62.7581	0.471386
RJBAC P001	J24	DMSO (control)	67-68-5	62.8108	0.524043
RJBAC P001	K01	DMSO (control)	67-68-5	62.3118	0.0250888
RJBAC P001	K02	DMSO (control)	67-68-5	62.3762	0.0894584
RJBAC P001	K03	Dixanthogen	502-55-6	62.6989	0.412165
RJBAC P001	K04	Ipratropium bromide monohydrate	66985-17-9	62.3203	0.033539
RJBAC P001	K05	Lupetidin	504-03-0	62.1327	-0.154014
RJBAC P001	K06	Mebhydrolin napadisylate	6153-33-9	62.3193	0.032554
RJBAC P001	K07	Piperonyl butoxide	51-03-6	62.321	0.0342842
RJBAC P001	K08	Cefpiramide acid	70797-11-4	62.3576	0.0708838
RJBAC P001	K09	Beta-Tetralone	530-93-8	62.1152	-0.171546
RJBAC P001	K10	Imiquimod	99011-02-6	62.3534	0.0666499
RJBAC P001	K11	2-Amino-6-methylheptane	543-82-8	62.2452	-0.0414966
RJBAC P001	K12	Anagrelide	68475-42-3	62.3233	0.036624
RJBAC P001	K13	Octyl 4-methoxycinnamate	5466-77-3	62.2313	-0.0553931
RJBAC P001	K14	Pantoprazole Sodium Hydrate	164579-32-2	62.3254	0.038706
RJBAC P001	K15	Pargyline	555-57-7	62.385	0.0982529
RJBAC P001	K16	Urapidil	34661-75-1	62.4645	0.177737
RJBAC P001	K17	Fenipentol	583-03-9	62.4244	0.137665
RJBAC P001	K18	Fosfomycin calcium	26472-47-9	62.3698	0.0830485
RJBAC P001	K19	2-(Hydroxymethyl)pyridine	586-98-1	62.4387	0.15202
RJBAC P001	K20	Cefotiam Hexetil Hydrochloride	95789-30-3	62.3813	0.094614
RJBAC P001	K21	Corvotone	59-26-7	62.4281	0.141342
RJBAC P001	K22	Saxagliptin hydrate	945667-22-1	62.4346	0.147868
RJBAC P001	K23	DMSO (control)	67-68-5	62.5141	0.227348
RJBAC P001	K24	DMSO (control)	67-68-5	62.5293	0.242608
RJBAC P001	L01	DMSO (control)	67-68-5	62.1554	-0.131329
RJBAC P001	L02	DMSO (control)	67-68-5	62.3955	0.108805
RJBAC P001	L03	Cefadroxil	50370-12-2	62.2977	0.0109706
RJBAC P001	L04	Mebendazole	31431-39-7	62.2555	-0.0312127
RJBAC P001	L05	Nefopam hydrochloride	23327-57-3	62.3327	0.0459794
RJBAC P001	L06	Moxidectin	113507-06-5	61.8775	-0.409201
RJBAC P001	L07	Decoquinate	18507-89-6	62.3743	0.0875385
RJBAC P001	L08	Brequinar	96187-53-0	62.3207	0.0339939
RJBAC P001	L09	Deracoxib	169590-41-4	62.3154	0.0286753
RJBAC P001	L10	Cisapride	81098-60-4	62.4158	0.129111
RJBAC P001	L11	Oxybenzone	131-57-7	62.4313	0.144585
RJBAC P001	L12	Ceftazidime	72558-82-8	62.1722	-0.114481
RJBAC P001	L13	L-(-)-α-Methyldopa	555-30-6	62.1747	-0.112051
RJBAC P001	L14	Norfloxacin	70458-96-7	62.3706	0.0838378
RJBAC P001	L15	Dermofongin	130-16-5	62.5008	0.21413
RJBAC P001	L16	Nitrofurantoin	67-20-9	62.4635	0.176828
RJBAC P001	L17	Phthalylsulfathiazole	85-73-4	62.5004	0.21372
RJBAC P001	L18	Triclosan	3380-34-5	62.3983	0.1116
RJBAC P001	L19	Iodoquinol	83-73-8	62.7722	0.485523
RJBAC P001	L20	Alpha-Chloralose	15879-93-3	62.5536	0.266925
RJBAC P001	L21	Euquinine	83-75-0	62.5258	0.239037
RJBAC P001	L22	Bendazol	621-72-7	62.5534	0.266646
RJBAC P001	L23	DMSO (control)	67-68-5	62.6292	0.342435
RJBAC P001	L24	DMSO (control)	67-68-5	62.614	0.327325
RJBAC P001	M01	DMSO (control)	67-68-5	62.306	0.0192831
RJBAC P001	M02	DMSO (control)	67-68-5	62.3205	0.0337477
RJBAC P001	M03	Dithiopropanol	59-52-9	62.3186	0.0318547
RJBAC P001	M04	Sodium 4-aminohippurate Hydrate	94-16-6	62.0613	-0.225448
RJBAC P001	M05	Octocrilene	6197-30-4	62.0841	-0.202639
RJBAC P001	M06	Pemetrexed acid	137281-23-3	62.338	0.051254
RJBAC P001	M07	Dichlorvos	62-73-7	62.3759	0.0891983
RJBAC P001	M08	Fenoprofen calcium dihydrate	53746-45-5	62.3398	0.0531005
RJBAC P001	M09	Dimethyl sulfoxide	67-68-5	62.3123	0.0256168
RJBAC P001	M10	Diclofenac	15307-86-5	62.2714	-0.0153211
RJBAC P001	M11	4-Methylpyrazole	7554-65-6	62.3076	0.0209157
RJBAC P001	M12	Terazosin hydrochloride	63074-08-8	62.1263	-0.160414
RJBAC P001	M13	Pempidine	79-55-0	62.3036	0.0168466
RJBAC P001	M14	Sodium ceftiofur	104010-37-9	62.3693	0.082614
RJBAC P001	M15	Retinol palmitate	79-81-2	62.449	0.162315
RJBAC P001	M16	Sulbentine	350-12-9	62.3447	0.0580054
RJBAC P001	M17	Ethoxyquin	91-53-2	62.3988	0.112067
RJBAC P001	M18	Prednisolone phosphate sodium	125-02-0	62.3725	0.0858252
RJBAC P001	M19	Dalbavancin Impurity	102961-72-8	62.3264	0.0396693
RJBAC P001	M20	Tamsulosin hydrochloride	106463-17-6	62.4483	0.161568
RJBAC P001	M21	Arsenic oxide (3)	1327-53-3	62.4608	0.174042
RJBAC P001	M22	Seratrodast	112665-43-7	62.4262	0.139492
RJBAC P001	M23	DMSO (control)	67-68-5	62.4971	0.210418
RJBAC P001	M24	DMSO (control)	67-68-5	62.66	0.373328
RJBAC P001	N01	DMSO (control)	67-68-5	62.4743	0.187536
RJBAC P001	N02	DMSO (control)	67-68-5	62.4643	0.177572
RJBAC P001	N03	Thimerosal	54-64-8	59.1652	-3.1215
RJBAC P001	N04	DL-trihexyphenidyl hydrochloride	58947-95-8	62.4527	0.166017
RJBAC P001	N05	2-NP	65182-56-1	62.3004	0.0136789
RJBAC P001	N06	Diatrizoate sodium	737-31-5	62.1973	-0.0894151
RJBAC P001	N07	2,3-Butanedione 2-Monoxime	57-71-6	62.3186	0.0318789
RJBAC P001	N08	Chlorophos	52-68-6	62.3065	0.0197803
RJBAC P001	N09	6-Methoxy-2-naphthoic acid	2471-70-7	62.4276	0.140883
RJBAC P001	N10	Permethrin	52645-53-1	62.2926	0.00591328
RJBAC P001	N11	Chlorobenzothiazolinone	20600-44-6	62.4182	0.131464
RJBAC P001	N12	Nortropine	538-09-0	62.3911	0.104422
RJBAC P001	N13	Erythrosin B	15905-32-5	N/A	N/A
RJBAC P001	N14	1-Phenyl-1,2-ethanediol	93-56-1	62.3965	0.10976
RJBAC P001	N15	Isomaltose	499-40-1	62.4826	0.195893
RJBAC P001	N16	2-Benzothiazolamine	136-95-8	62.4799	0.193215
RJBAC P001	N17	Lactose	63-42-3	62.4964	0.209697
RJBAC P001	N18	5-Fluorouridine	316-46-1	62.4876	0.200858
RJBAC P001	N19	4-Aminophenylarsonic acid	98-50-0	62.5087	0.222002
RJBAC P001	N20	N-6-Trifluoroacetyl-L-lysine	10009-20-8	62.5194	0.232708
RJBAC P001	N21	4-Hydroxyantipyrine	1672-63-5	62.5644	0.277724
RJBAC P001	N22	4-Methoxy-2-oxo-1,2-dihydro-pyridine-3-carbonitrile	21642-98-8	62.5918	0.305036
RJBAC P001	N23	DMSO (control)	67-68-5	62.6299	0.343151
RJBAC P001	N24	DMSO (control)	67-68-5	62.6246	0.337837
RJBAC P001	O01	DMSO (control)	67-68-5	62.3982	0.111525
RJBAC P001	O02	DMSO (control)	67-68-5	62.5083	0.221627
RJBAC P001	O03	Ethaverine hydrochloride	985-13-7	62.4498	0.16307
RJBAC P001	O04	Thioproline	444-27-9	62.3445	0.0578092
RJBAC P001	O05	Dexibuprofen	51146-56-6	62.4795	0.192786
RJBAC P001	O06	Bromisoval	496-67-3	62.5101	0.223387
RJBAC P001	O07	Proflavine Hemisulfate	1811-28-5	N/A	N/A
RJBAC P001	O08	Rivastigmine	123441-03-2	62.4606	0.173865
RJBAC P001	O09	Phthalylsulfacetamide	131-69-1	62.478	0.191256
RJBAC P001	O10	Modaline sulfate	2856-75-9	62.5225	0.235786
RJBAC P001	O11	Prochlorperazine Maleate	84-02-6	62.4003	0.113574
RJBAC P001	O12	2-(Acetyloxy)-3-Methylbenzoic Acid	4386-39-4	62.4649	0.178178
RJBAC P001	O13	Calcium gluconate	299-28-5	62.3975	0.110763
RJBAC P001	O14	Trimetozine	635-41-6	62.391	0.104243
RJBAC P001	O15	Fluoxetine	54910-89-3	62.441	0.15428
RJBAC P001	O16	Sulfanilylurea	547-44-4	62.5431	0.256392
RJBAC P001	O17	Pentetic Acid	67-43-6	62.56	0.273276
RJBAC P001	O18	Tilorone dihydrochloride	27591-69-1	62.5004	0.213653
RJBAC P001	O19	Folinic Acid Calcium Salt Pentahydrate	6035-45-6	62.4555	0.168805
RJBAC P001	O20	Orciprenaline sulfate	5874-97-5	62.4981	0.211377
RJBAC P001	O21	Nitroxoline	4008-48-4	62.6265	0.339768
RJBAC P001	O22	Acecainide	32795-44-1	62.5208	0.234057
RJBAC P001	O23	DMSO (control)	67-68-5	62.5353	0.248602
RJBAC P001	O24	DMSO (control)	67-68-5	62.6145	0.327762
RJBAC P001	P01	DMSO (control)	67-68-5	62.4831	0.19643
RJBAC P001	P02	DMSO (control)	67-68-5	62.4963	0.20955
RJBAC P001	P03	Theophylline monohydrate	5967-84-0	62.4515	0.164789
RJBAC P001	P04	Cefalexine EP IMpurity B	22252-43-3	62.5241	0.237338
RJBAC P001	P05	Tetraethylenepentamine Pentahydrochloride	4961-41-5	62.5431	0.256412
RJBAC P001	P06	Thioisonicotinamide	2196-13-6	62.4978	0.21113
RJBAC P001	P07	Chloropyramine hydrochloride	6170-42-9	62.4424	0.155669
RJBAC P001	P08	Sulfamethazine sodium salt	1981-58-4	62.4636	0.176869
RJBAC P001	P09	Warfarin sodium	129-06-6	62.5131	0.226427
RJBAC P001	P10	3-Pyridylacetic acid hydrochloride	6419-36-9	62.5226	0.2359
RJBAC P001	P11	Lidocaine Hydrochloride hydrate	6108-05-0	62.5181	0.231407
RJBAC P001	P12	1H-1,2,4-Triazole-3-carboxylic acid	4928-87-4	62.4656	0.178918
RJBAC P001	P13	17-Beta-Estradiol-3,17-Dipropionate	113-38-2	62.3327	0.0460139
RJBAC P001	P14	AC-Beta-ALA-OH	3025-95-4	62.5507	0.263974
RJBAC P001	P15	Losartan	114798-26-4	62.4826	0.195917
RJBAC P001	P16	2-Picolinyl hydrazide	1452-63-7	62.4898	0.203059
RJBAC P001	P17	Metyrapone	54-36-4	62.6048	0.318046
RJBAC P001	P18	Methomyl Oxime	13749-94-5	62.5445	0.257774
RJBAC P001	P19	Actarit	18699-02-0	62.6181	0.331412
RJBAC P001	P20	2-Amino-5-methyl-3-thiophenecarbonitrile	138564-58-6	62.5584	0.271731
RJBAC P001	P21	Dextromethorphan HBr monohydrate	6700-34-1	62.6373	0.350543
RJBAC P001	P22	Methyldienedione	5173-46-6	62.6777	0.391004
RJBAC P001	P23	DMSO (control)	67-68-5	62.6991	0.412371
RJBAC P001	P24	DMSO (control)	67-68-5	62.6257	0.338978

## Sheet: Plate 2
Plate Barcode	Plate Location	Product Name	CAS Number	Apparent Tm (℃)	Calculated ΔTm (℃)
RJBAC P002	A01	DMSO (control)	67-68-5	63.8421	0.0606628
RJBAC P002	A02	DMSO (control)	67-68-5	63.6405	-0.140936
RJBAC P002	A03	Demeton-s-methyl sulfone	17040-19-6	63.7839	0.00241966
RJBAC P002	A04	Dimetridazole	551-92-8	63.8095	0.0280733
RJBAC P002	A05	Tetracycline	60-54-8	63.7422	-0.0392176
RJBAC P002	A06	Clioquinol	130-26-7	63.8042	0.0227099
RJBAC P002	A07	Amoxicillin trihydrate	61336-70-7	63.6535	-0.127918
RJBAC P002	A08	Trichloroisocyanuric acid	87-90-1	63.6781	-0.103377
RJBAC P002	A09	Nalidixic acid sodium salt	3374-05-8	63.7986	0.0171082
RJBAC P002	A10	4-Biphenylacetic acid	5728-52-9	63.6958	-0.0856663
RJBAC P002	A11	DL-Adrenalin	329-65-7	63.6742	-0.107218
RJBAC P002	A12	Sulphadione	80-08-0	63.7651	-0.0163546
RJBAC P002	A13	6-Mercaptopurine monohydrate	6112-76-1	63.8065	0.0250582
RJBAC P002	A14	Chloroxylenol	88-04-0	63.7423	-0.039187
RJBAC P002	A15	(±) Clopidogrel hydrogen sulfate	135046-48-9	63.6511	-0.130351
RJBAC P002	A16	Dehydroacetic acid	520-45-6	63.9415	0.160018
RJBAC P002	A17	Dipyron	68-89-3	63.93	0.148534
RJBAC P002	A18	Cetylpyridinium chloride monohydrate	6004-24-6	62.9495	-0.831961
RJBAC P002	A19	DL-Penicillamine	52-66-4	63.9686	0.187156
RJBAC P002	A20	Chlorobutanol	57-15-8	63.9997	0.218307
RJBAC P002	A21	L-Carnitine hydrochloride	10017-44-4	64.0672	0.285783
RJBAC P002	A22	Betahistine mesylate	54856-23-4	64.0868	0.305351
RJBAC P002	A23	DMSO (control)	67-68-5	64.0504	0.268963
RJBAC P002	A24	DMSO (control)	67-68-5	64.0273	0.245902
RJBAC P002	B01	DMSO (control)	67-68-5	63.8867	0.105227
RJBAC P002	B02	DMSO (control)	67-68-5	63.6137	-0.167713
RJBAC P002	B03	Melphalan	148-82-3	63.652	-0.129453
RJBAC P002	B04	GSK126	1346574-57-9	63.5718	-0.209673
RJBAC P002	B05	Mitiglinide calcium	207844-01-7	63.7509	-0.0305229
RJBAC P002	B06	SR9243	1613028-81-1	63.6218	-0.159625
RJBAC P002	B07	Naftifine hydrochloride	65473-14-5	63.8128	0.031374
RJBAC P002	B08	Emapunil	226954-04-7	63.5544	-0.227088
RJBAC P002	B09	L-Cysteine methyl ester hydrochloride(Acdrile)	18598-63-5	63.9078	0.126406
RJBAC P002	B10	Arg-Gly-Asp TFA	99896-85-2	63.7069	-0.0745035
RJBAC P002	B11	Iohexol	66108-95-0	63.86	0.0785748
RJBAC P002	B12	XL147 analogue	956958-53-5	64.0634	0.281994
RJBAC P002	B13	Acetylspiramycin	24916-51-6	63.9784	0.196965
RJBAC P002	B14	Mps1-IN-2	1228817-38-6	63.8859	0.104468
RJBAC P002	B15	Tegaserod maleate	189188-57-6	63.9832	0.201771
RJBAC P002	B16	GSK-1059615	958852-01-2	64.1759	0.394439
RJBAC P002	B17	Crizotinib	877399-52-5	64.1608	0.379349
RJBAC P002	B18	Baricitinib Phosphate	1187595-84-1	64.1683	0.386883
RJBAC P002	B19	Rosuvastatin	287714-41-4	64.1612	0.379722
RJBAC P002	B20	AF 353	865305-30-2	64.2965	0.515063
RJBAC P002	B21	BroMhexine IMpurity B	50910-55-9	64.2403	0.458873
RJBAC P002	B22	Eniporide	176644-21-6	64.1338	0.352361
RJBAC P002	B23	DMSO (control)	67-68-5	64.3822	0.600792
RJBAC P002	B24	DMSO (control)	67-68-5	64.2144	0.432908
RJBAC P002	C01	DMSO (control)	67-68-5	63.6633	-0.118134
RJBAC P002	C02	DMSO (control)	67-68-5	63.6415	-0.139946
RJBAC P002	C03	Diaveridine	5355-16-8	63.5869	-0.194503
RJBAC P002	C04	Dihydrostreptomycin sulfate	5490-27-7	63.5863	-0.195094
RJBAC P002	C05	Aceglutamide	2490-97-3	63.4361	-0.345361
RJBAC P002	C06	Adenosine 5'-monophosphate monohydrate	18422-05-4	63.6763	-0.105177
RJBAC P002	C07	Bromopride	4093-35-0	63.5413	-0.240104
RJBAC P002	C08	Alodan	2550-75-6	63.4162	-0.365281
RJBAC P002	C09	Tiotropium bromide	136310-93-5	63.7659	-0.015557
RJBAC P002	C10	Terconazole	67915-31-5	63.6328	-0.148626
RJBAC P002	C11	Blonanserin	132810-10-7	63.5058	-0.275659
RJBAC P002	C12	Phenibut	1078-21-3	63.6736	-0.107852
RJBAC P002	C13	Propionyl-L-carnitine hydrochloride	119793-66-7	63.7465	-0.0349652
RJBAC P002	C14	Terpin Monohydrate	2451-01-6	63.7729	-0.00850055
RJBAC P002	C15	Sulpiride	15676-16-1	64.0091	0.227609
RJBAC P002	C16	Butyl 4-aminobenzoate	94-25-7	63.8957	0.114247
RJBAC P002	C17	Cefmenoxime hydrochloride	75738-58-8	64.038	0.256606
RJBAC P002	C18	Sulfaquinoxaline sodium	967-80-6	63.9773	0.195831
RJBAC P002	C19	Analgin	5907-38-0	64.127	0.345599
RJBAC P002	C20	Benfluorex hydrochloride	23642-66-2	63.9113	0.129893
RJBAC P002	C21	Nadolol	42200-33-9	63.9663	0.184873
RJBAC P002	C22	Ambroxol	18683-91-5	64.0404	0.258922
RJBAC P002	C23	DMSO (control)	67-68-5	64.085	0.303599
RJBAC P002	C24	DMSO (control)	67-68-5	64.1671	0.385696
RJBAC P002	D01	DMSO (control)	67-68-5	63.7964	0.0149549
RJBAC P002	D02	DMSO (control)	67-68-5	63.6634	-0.118058
RJBAC P002	D03	3,4-Dimethoxyhydrocinnamic acid	2107-70-2	63.5295	-0.251893
RJBAC P002	D04	IDH1-IN-1	1355326-21-4	63.4828	-0.298618
RJBAC P002	D05	Oxypurinol	2465-59-0	63.6737	-0.107791
RJBAC P002	D06	Ciclesonide	126544-47-6	63.3956	-0.385833
RJBAC P002	D07	Carvedilol EP IMpurity E	64464-07-9	63.5379	-0.243497
RJBAC P002	D08	Maribavir	176161-24-3	63.7797	-0.00172674
RJBAC P002	D09	4-Amino-5-imidazolecarboxamide	360-97-4	63.8509	0.0694682
RJBAC P002	D10	AM281	202463-68-1	63.2965	-0.484989
RJBAC P002	D11	2-(1-Piperazinyl)pyrimidine	20980-22-7	63.7068	-0.0746328
RJBAC P002	D12	Isavuconazole	241479-67-4	63.7332	-0.0482736
RJBAC P002	D13	4-Hydroxy-3-nitrophenylacetic acid	10463-20-4	63.8223	0.0408348
RJBAC P002	D14	Brexpiprazole	913611-97-9	63.7837	0.00226485
RJBAC P002	D15	Trolox	53188-07-1	63.8142	0.0327787
RJBAC P002	D16	RU58841	154992-24-2	64.0452	0.263779
RJBAC P002	D17	TOS-ARG-OME hydrochloride	1784-03-8	64.1546	0.373131
RJBAC P002	D18	Trelagliptin succinate	1029877-94-8	63.9256	0.144126
RJBAC P002	D19	Pemetrexed disodium	150399-23-8	64.0057	0.224301
RJBAC P002	D20	ML204	5465-86-1	64.1005	0.31908
RJBAC P002	D21	(S)-(+)-Ketoprofen	22161-81-5	64.0145	0.233095
RJBAC P002	D22	CX5461	1138549-36-6	64.1237	0.34224
RJBAC P002	D23	DMSO (control)	67-68-5	64.1952	0.413795
RJBAC P002	D24	DMSO (control)	67-68-5	64.2404	0.458992
RJBAC P002	E01	DMSO (control)	67-68-5	63.7478	-0.0336501
RJBAC P002	E02	DMSO (control)	67-68-5	63.7743	-0.00710611
RJBAC P002	E03	Bendroflumethiazide	73-48-3	63.5446	-0.236859
RJBAC P002	E04	Sulfabenzamide	127-71-9	63.5887	-0.192767
RJBAC P002	E05	Amsacrine	51264-14-3	63.6308	-0.150661
RJBAC P002	E06	Butylated hydroxyanisole	25013-16-5	63.6269	-0.154549
RJBAC P002	E07	Trimebutine maleate	34140-59-5	63.5387	-0.24279
RJBAC P002	E08	Carbaryl	63-25-2	63.8196	0.0381734
RJBAC P002	E09	Cefoperazone sodium	62893-20-3	63.8549	0.0734214
RJBAC P002	E10	Mepenzolate Bromide	76-90-4	63.7385	-0.0429578
RJBAC P002	E11	Ethidium bromide	1239-45-8	63.6799	-0.101557
RJBAC P002	E12	Benzthiazide	91-33-8	63.7196	-0.0618048
RJBAC P002	E13	Aminopar	65-49-6	63.7247	-0.0567026
RJBAC P002	E14	Dexchlorpheniramine Maleate	2438-32-6	63.6403	-0.141132
RJBAC P002	E15	Sodium etidronate	7414-83-7	63.9079	0.126473
RJBAC P002	E16	Clidinium bromide	3485-62-9	63.8252	0.0437428
RJBAC P002	E17	Cefonicid sodium	61270-78-8	63.9646	0.183198
RJBAC P002	E18	Propitocaine hydrochloride	1786-81-8	63.9063	0.124836
RJBAC P002	E19	Pamabrom	606-04-2	64.005	0.223516
RJBAC P002	E20	Basibrol	75-80-9	64.0349	0.253503
RJBAC P002	E21	5,5-Dimethyloxazolidine-2,4-dione	695-53-4	63.9573	0.175889
RJBAC P002	E22	Warfarin	81-81-2	64.0276	0.246208
RJBAC P002	E23	DMSO (control)	67-68-5	64.0306	0.249205
RJBAC P002	E24	DMSO (control)	67-68-5	64.0518	0.270369
RJBAC P002	F01	DMSO (control)	67-68-5	63.672	-0.109438
RJBAC P002	F02	DMSO (control)	67-68-5	63.7116	-0.069886
RJBAC P002	F03	PIK75	372196-67-3	63.5898	-0.191687
RJBAC P002	F04	CNX-1351	1276105-89-5	63.5059	-0.275587
RJBAC P002	F05	Bedaquiline	843663-66-1	63.5185	-0.26291
RJBAC P002	F06	CHF5074	749269-83-8	63.5801	-0.201325
RJBAC P002	F07	LY310762	192927-92-7	63.5907	-0.190788
RJBAC P002	F08	SW033291	459147-39-8	62.5899	-1.19155
RJBAC P002	F09	Asenapine Maleate	85650-56-2	63.7422	-0.0392868
RJBAC P002	F10	Indacaterol	312753-06-3	63.7695	-0.0119362
RJBAC P002	F11	Eprazinone dihydrochloride	10402-53-6	63.845	0.0635204
RJBAC P002	F12	SBI-0206965	1884220-36-3	63.6802	-0.101194
RJBAC P002	F13	Vortioxetine	508233-74-7	63.7548	-0.0266419
RJBAC P002	F14	Veliparib dihydrochloride	912445-05-7	63.8428	0.0613419
RJBAC P002	F15	Rabeprazole Related Compound E	117977-21-6	63.9208	0.139377
RJBAC P002	F16	NVP-ADW742	475489-15-7	63.9307	0.149283
RJBAC P002	F17	Carbinoxamine Maleate Salt	3505-38-2	64.0677	0.286271
RJBAC P002	F18	NVP-BEP800	847559-80-2	64.071	0.289582
RJBAC P002	F19	Omeprazole sulfide	73590-85-9	64.1217	0.340285
RJBAC P002	F20	Piboserod	152811-62-6	64.0944	0.313003
RJBAC P002	F21	Guanfacine hydrochloride	29110-48-3	64.1137	0.332262
RJBAC P002	F22	PSI6206	863329-66-2	64.155	0.37353
RJBAC P002	F23	DMSO (control)	67-68-5	64.1868	0.40533
RJBAC P002	F24	DMSO (control)	67-68-5	64.1873	0.405815
RJBAC P002	G01	DMSO (control)	67-68-5	63.8013	0.0198769
RJBAC P002	G02	DMSO (control)	67-68-5	63.7335	-0.0478998
RJBAC P002	G03	Lincomycin hydrochloride monohydrate	7179-49-9	63.7038	-0.0776224
RJBAC P002	G04	Diflunisal	22494-42-4	63.502	-0.279419
RJBAC P002	G05	Cefuroxime sodium	56238-63-2	63.7623	-0.0191611
RJBAC P002	G06	Thioctamide	3206-73-3	63.779	-0.00247611
RJBAC P002	G07	Cepazine	64544-07-6	63.728	-0.0534803
RJBAC P002	G08	Ebselen	60940-34-3	54.6962	-9.08527
RJBAC P002	G09	Alvimopan	156053-89-3	63.9153	0.133852
RJBAC P002	G10	Nonoxynol	26027-38-3	63.8197	0.0382821
RJBAC P002	G11	Hydrocortisone acetate	50-03-3	63.7636	-0.0178155
RJBAC P002	G12	Cefsulodine sodium	52152-93-9	63.8081	0.0266726
RJBAC P002	G13	Sulfanitran	122-16-7	63.7732	-0.00820976
RJBAC P002	G14	Etofylline	519-37-9	63.9674	0.185956
RJBAC P002	G15	Beclamide	501-68-8	64.0042	0.222801
RJBAC P002	G16	Bithionol	97-18-7	63.9869	0.205497
RJBAC P002	G17	Triethylenethiophosphoramide	52-24-4	63.9585	0.177089
RJBAC P002	G18	Potassium antimonyl tartrate sesquihydrate	28300-74-5	64.1208	0.339358
RJBAC P002	G19	DCU	116-52-9	64.0226	0.24115
RJBAC P002	G20	Sulfadoxine	2447-57-6	64.0589	0.277479
RJBAC P002	G21	PAMBA	56-91-7	64.0685	0.287079
RJBAC P002	G22	Lindane	58-89-9	63.9977	0.216274
RJBAC P002	G23	DMSO (control)	67-68-5	64.0553	0.273869
RJBAC P002	G24	DMSO (control)	67-68-5	64.0711	0.289653
RJBAC P002	H01	DMSO (control)	67-68-5	63.788	0.00652603
RJBAC P002	H02	DMSO (control)	67-68-5	63.855	0.0735155
RJBAC P002	H03	Varenicline Tartrate	375815-87-5	63.7405	-0.0409484
RJBAC P002	H04	Fexinidazole	59729-37-2	63.7544	-0.0270255
RJBAC P002	H05	Ciprofloxacin EP IMpurity A	86393-33-1	63.8767	0.0952531
RJBAC P002	H06	BS-181	1092443-52-1	63.6594	-0.122022
RJBAC P002	H07	Revaprazan hydrochloride	178307-42-1	63.5981	-0.183361
RJBAC P002	H08	Flupenthixol dihydrochloride	51529-01-2	63.7581	-0.0233057
RJBAC P002	H09	Alogliptin Benzoate	850649-62-6	63.9506	0.169119
RJBAC P002	H10	Guanethidine Monosulfate	645-43-2	63.9471	0.165625
RJBAC P002	H11	KN-93	139298-40-1	63.7029	-0.0784941
RJBAC P002	H12	Nandrolone decanoate	360-70-3	63.7211	-0.0603178
RJBAC P002	H13	BAY 87-2243	1227158-85-1	64.0059	0.224476
RJBAC P002	H14	Cilastatin	82009-34-5	64.1847	0.403234
RJBAC P002	H15	Etoricoxib	202409-33-4	64.1361	0.35468
RJBAC P002	H16	Succimer	304-55-2	64.3163	0.534893
RJBAC P002	H17	Iopamidol	60166-93-0	64.2014	0.419933
RJBAC P002	H18	Diflorasone	2557-49-5	64.1953	0.413819
RJBAC P002	H19	Midodrine hydrochloride	3092-17-9	64.2023	0.420836
RJBAC P002	H20	Etonogestrel	54048-10-1	64.1065	0.325059
RJBAC P002	H21	Terbutaline Sulfate	23031-32-5	64.2294	0.447956
RJBAC P002	H22	Ulipristal acetate	126784-99-4	64.0696	0.288125
RJBAC P002	H23	DMSO (control)	67-68-5	64.1924	0.41097
RJBAC P002	H24	DMSO (control)	67-68-5	64.2034	0.421941
RJBAC P002	I01	DMSO (control)	67-68-5	63.9317	0.150215
RJBAC P002	I02	DMSO (control)	67-68-5	63.8626	0.0811796
RJBAC P002	I03	Chlorindanol	145-94-8	63.652	-0.129475
RJBAC P002	I04	Dehydroepiandrosterone acetate	853-23-6	63.8168	0.0353864
RJBAC P002	I05	Chlorophyllin	11006-34-1	63.3572	-0.424208
RJBAC P002	I06	Fenbufen	36330-85-5	63.8783	0.0968608
RJBAC P002	I07	Sodium cromoglycate	15826-37-6	63.8718	0.0903954
RJBAC P002	I08	(R)-Naproxen	23979-41-1	63.8818	0.100381
RJBAC P002	I09	Tazobactam acid	89786-04-9	64.0027	0.221297
RJBAC P002	I10	Propafenone	54063-53-5	63.8233	0.041828
RJBAC P002	I11	Astemizole	68844-77-9	63.7767	-0.0047376
RJBAC P002	I12	Cefepime Dihydrochloride Monohydrate	123171-59-5	63.8422	0.0607228
RJBAC P002	I13	1,3-Diphenylurea	102-07-8	63.5058	-0.275674
RJBAC P002	I14	Noradrenaline bitartrate	69815-49-2	63.7905	0.00907866
RJBAC P002	I15	Trenbolone acetate	10161-34-9	63.8	0.0185212
RJBAC P002	I16	Hydroxychloroquine sulfate	747-36-4	64.0603	0.27887
RJBAC P002	I17	Alarelin	79561-22-1	64.0446	0.263125
RJBAC P002	I18	Cefazolin sodium salt	27164-46-1	64.0983	0.316835
RJBAC P002	I19	Vancomycin hydrochloride	1404-93-9	64.1619	0.380492
RJBAC P002	I20	Amstat	1197-18-8	63.9975	0.216012
RJBAC P002	I21	Norgestrel	6533-00-2	63.9339	0.152493
RJBAC P002	I22	Iopanoic acid	96-83-3	64.1027	0.321249
RJBAC P002	I23	DMSO (control)	67-68-5	64.0752	0.293775
RJBAC P002	I24	DMSO (control)	67-68-5	64.1742	0.392708
RJBAC P002	J01	DMSO (control)	67-68-5	63.8576	0.0761714
RJBAC P002	J02	DMSO (control)	67-68-5	63.7099	-0.0715403
RJBAC P002	J03	Kemantane	20098-14-0	63.7386	-0.0428408
RJBAC P002	J04	Droxidopa	23651-95-8	63.7638	-0.0176337
RJBAC P002	J05	Naproxen	22204-53-1	63.813	0.0315498
RJBAC P002	J06	Ecabet Sodium	86408-72-2	63.8878	0.106322
RJBAC P002	J07	Chlormadinone acetate	302-22-7	63.8864	0.104978
RJBAC P002	J08	Dalasetron Mesylate Hydrate	878143-33-0	63.8361	0.0546492
RJBAC P002	J09	Rimantadine hydrochloride	1501-84-4	63.7977	0.0162946
RJBAC P002	J10	Peramivir Trihydrate	1041434-82-5	63.7856	0.00416621
RJBAC P002	J11	Acetohydroxamic acid	546-88-3	63.9658	0.184392
RJBAC P002	J12	Bazedoxifene acetate	198481-33-3	63.8607	0.0792984
RJBAC P002	J13	Hydrastinine hydrochloride	4884-68-8	63.966	0.184523
RJBAC P002	J14	Eflornithine hydrochloride Monohydrate	96020-91-6	63.886	0.104517
RJBAC P002	J15	Metaxalone	1665-48-1	63.9914	0.209967
RJBAC P002	J16	Lercanidipine	100427-26-7	64.0795	0.298066
RJBAC P002	J17	Hodostin	51-60-5	64.1856	0.404168
RJBAC P002	J18	Tirofiban hydrochloride monohydrate	150915-40-5	64.1163	0.334821
RJBAC P002	J19	Irbesartan	138402-11-6	64.1458	0.364388
RJBAC P002	J20	Allylestrenol	432-60-0	63.9102	0.128759
RJBAC P002	J21	Cefotiam hydrochloride	66309-69-1	64.194	0.41255
RJBAC P002	J22	Alosetron hydrochloride	122852-69-1	64.1656	0.3842
RJBAC P002	J23	DMSO (control)	67-68-5	64.2162	0.434791
RJBAC P002	J24	DMSO (control)	67-68-5	64.1623	0.380821
RJBAC P002	K01	DMSO (control)	67-68-5	63.8276	0.0461431
RJBAC P002	K02	DMSO (control)	67-68-5	63.8041	0.0226902
RJBAC P002	K03	Ruxolitinib (INCB-18424) phosphate	1092939-17-7	63.71	-0.0714457
RJBAC P002	K04	Ethopabate	59-06-3	63.6925	-0.0889764
RJBAC P002	K05	2-Methoxyphenothiazine	1771-18-2	63.8017	0.0203077
RJBAC P002	K06	Butylparaben	94-26-8	63.7305	-0.0509111
RJBAC P002	K07	Azobenzene	103-33-3	63.8489	0.067441
RJBAC P002	K08	Resorcine	108-46-3	63.8572	0.0757652
RJBAC P002	K09	Indole-3-Glyoxylyl Chloride	22980-09-2	63.8248	0.0433145
RJBAC P002	K10	Cefixime	79350-37-1	63.8152	0.0337102
RJBAC P002	K11	2-Bromo-6-methoxynaphthalene	5111-65-9	63.6141	-0.167302
RJBAC P002	K12	Docusate sodium	577-11-7	63.5141	-0.267316
RJBAC P002	K13	N-Phenylbenzylamine	103-32-2	63.7794	-0.00201892
RJBAC P002	K14	BHT FCC/NF	128-37-0	63.5392	-0.242264
RJBAC P002	K15	Sulfapyridine	144-83-2	63.8957	0.114307
RJBAC P002	K16	Biscomate	4044-65-9	63.9691	0.187619
RJBAC P002	K17	4-Chlorosalicylic acid	5106-98-9	63.95	0.16854
RJBAC P002	K18	Acetylleucine	99-15-0	63.8864	0.104981
RJBAC P002	K19	Robenidine hydrochloride	25875-50-7	63.8117	0.0302753
RJBAC P002	K20	Fluorescein	2321-07-5	N/A	N/A
RJBAC P002	K21	Drofenine hydrochloride	548-66-3	63.8988	0.117333
RJBAC P002	K22	Sodium butanoate	156-54-7	63.9623	0.180838
RJBAC P002	K23	DMSO (control)	67-68-5	63.9987	0.217238
RJBAC P002	K24	DMSO (control)	67-68-5	64.0424	0.260957
RJBAC P002	L01	DMSO (control)	67-68-5	63.779	-0.00249099
RJBAC P002	L02	DMSO (control)	67-68-5	63.7896	0.0081499
RJBAC P002	L03	Enrofloxacin	93106-60-6	63.7724	-0.00900978
RJBAC P002	L04	Tolmetin	26171-23-3	63.6655	-0.115989
RJBAC P002	L05	Pazufloxacin Mesylate	163680-77-1	63.5822	-0.199255
RJBAC P002	L06	Alcaftadine	147084-10-4	63.5346	-0.246852
RJBAC P002	L07	Deferoxamine Mesylate	138-14-7	63.797	0.0155311
RJBAC P002	L08	Milbemycin oxime	129496-10-2	63.3886	-0.392811
RJBAC P002	L09	Amlexanox	68302-57-8	63.8961	0.114674
RJBAC P002	L10	Entecavir	142217-69-4	63.7173	-0.064142
RJBAC P002	L11	Strontium ranelate	135459-87-9	63.7823	0.000819866
RJBAC P002	L12	Neomycin Sulphate B	4146-30-9	63.6937	-0.0877788
RJBAC P002	L13	Amitraz	33089-61-1	63.664	-0.117492
RJBAC P002	L14	OTS514 hydrochloride	1338540-63-8	63.7912	0.00971388
RJBAC P002	L15	Tenofovir	147127-20-6	64.0047	0.223273
RJBAC P002	L16	IRAK-1/4 Inhibitor	509093-47-4	63.9402	0.158747
RJBAC P002	L17	Rebeprazole sodium	117976-90-6	62.7431	-1.03837
RJBAC P002	L18	GW 627368X	439288-66-1	63.8551	0.0736884
RJBAC P002	L19	Fludrocortisone acetate	514-36-3	63.9507	0.169264
RJBAC P002	L20	Carbidopa Hydrate	38821-49-7	63.6666	-0.114857
RJBAC P002	L21	Cefpirome sulfate	98753-19-6	63.9816	0.200156
RJBAC P002	L22	MK5046	1022152-70-0	64.0113	0.229836
RJBAC P002	L23	DMSO (control)	67-68-5	64.1259	0.344416
RJBAC P002	L24	DMSO (control)	67-68-5	64.1561	0.374667
RJBAC P002	M01	DMSO (control)	67-68-5	63.8783	0.0968866
RJBAC P002	M02	DMSO (control)	67-68-5	63.8003	0.0188974
RJBAC P002	M03	10,11-Dihydrocarbamazepine	3564-73-6	63.6738	-0.107675
RJBAC P002	M04	Sodium montmorillonite	1318-93-0	63.8218	0.0403476
RJBAC P002	M05	Iminostilbene	256-96-2	63.5875	-0.193916
RJBAC P002	M06	Fenofibric acid	42017-89-0	63.7916	0.0101738
RJBAC P002	M07	Enoxacin Sesquihydrate	84294-96-2	63.8515	0.0700589
RJBAC P002	M08	Torasemide	56211-40-6	63.8474	0.0659172
RJBAC P002	M09	Brivudine	69304-47-8	63.8038	0.0223277
RJBAC P002	M10	Pentetrazol	54-95-5	63.7686	-0.0128066
RJBAC P002	M11	Piroctone olamine	68890-66-4	63.556	-0.225428
RJBAC P002	M12	Diethylcarbamazine citrate	1642-54-2	63.587	-0.194482
RJBAC P002	M13	Lisinopril dihydrate	83915-83-7	63.8243	0.0429053
RJBAC P002	M14	Aceclofenac	89796-99-6	63.8549	0.0734357
RJBAC P002	M15	Suloctidil	54767-75-8	63.7481	-0.0333829
RJBAC P002	M16	Hydroxytoluic acid	83-40-9	63.9145	0.133068
RJBAC P002	M17	Sulfamonomethoxine	1220-83-3	63.9641	0.182692
RJBAC P002	M18	Pemirolast potassium	100299-08-9	63.9053	0.123902
RJBAC P002	M19	Cyanoacetohydrazide	140-87-4	63.9431	0.161614
RJBAC P002	M20	Fosfosal	6064-83-1	63.8605	0.0790391
RJBAC P002	M21	Stugeron	298-57-7	63.9135	0.132094
RJBAC P002	M22	Pizotifen	15574-96-6	63.9004	0.118977
RJBAC P002	M23	DMSO (control)	67-68-5	63.999	0.217529
RJBAC P002	M24	DMSO (control)	67-68-5	63.9777	0.196255
RJBAC P002	N01	DMSO (control)	67-68-5	63.7989	0.0174163
RJBAC P002	N02	DMSO (control)	67-68-5	63.7582	-0.0232803
RJBAC P002	N03	CNV-1014802	934240-30-9	63.8255	0.0440783
RJBAC P002	N04	ITD-1	1099644-42-4	63.7432	-0.038288
RJBAC P002	N05	Tipiracil hydrochloride	183204-72-0	63.739	-0.0423941
RJBAC P002	N06	Dactolisib	915019-65-7	63.5405	-0.240937
RJBAC P002	N07	LY344864	186544-26-3	63.7917	0.0102554
RJBAC P002	N08	Cariporide	159138-80-4	63.7495	-0.0319398
RJBAC P002	N09	Vipadenant	442908-10-3	63.9054	0.123982
RJBAC P002	N10	AS-605240	648450-29-7	63.8	0.0185955
RJBAC P002	N11	Abemaciclib	1231929-97-7	63.7923	0.0109068
RJBAC P002	N12	DY-131	95167-41-2	63.7599	-0.0215271
RJBAC P002	N13	A77-01	607737-87-1	63.8385	0.0570999
RJBAC P002	N14	TCS PIM-1 1	491871-58-0	63.8871	0.105644
RJBAC P002	N15	BET bromodomain inhibitor	1505453-59-7	63.8099	0.0284339
RJBAC P002	N16	RU 24969 hemisuccinate	107008-28-6	64.0018	0.220328
RJBAC P002	N17	SKF-86002	72873-74-6	63.9245	0.143089
RJBAC P002	N18	Adjudin	252025-52-8	63.9294	0.147957
RJBAC P002	N19	AOB2796	916170-19-9	63.795	0.013534
RJBAC P002	N20	Benurestat	38274-54-3	63.9608	0.179358
RJBAC P002	N21	Irbinitinib	937263-43-9	63.9261	0.144663
RJBAC P002	N22	Endoxifen Z-isomer	112093-28-4	63.7883	0.00689196
RJBAC P002	N23	DMSO (control)	67-68-5	64.1341	0.352693
RJBAC P002	N24	DMSO (control)	67-68-5	64.1806	0.39914
RJBAC P002	O01	DMSO (control)	67-68-5	63.8651	0.0836494
RJBAC P002	O02	DMSO (control)	67-68-5	63.8842	0.102746
RJBAC P002	O03	Chloramine-T	127-65-1	65.6845	1.90306
RJBAC P002	O04	Lomefloxacin	98079-51-7	63.6465	-0.134896
RJBAC P002	O05	Carbadox	6804-07-5	63.9311	0.149609
RJBAC P002	O06	Fenchlonine	7424-00-2	64.009	0.227519
RJBAC P002	O07	Benzoyl peroxide	94-36-0	64.1419	0.360498
RJBAC P002	O08	Levofloxacin Hemihydrate	138199-71-0	63.9887	0.207215
RJBAC P002	O09	Oxolamine citrate	1949-20-8	64.0388	0.257363
RJBAC P002	O10	Levocetirizine	130018-77-8	63.9106	0.129178
RJBAC P002	O11	Carbaglu	1188-38-1	63.8733	0.0918223
RJBAC P002	O12	Cefaclor monohydrate	70356-03-5	63.8693	0.0878175
RJBAC P002	O13	Furazolidone	67-45-8	63.8981	0.116636
RJBAC P002	O14	Rimonabant hydrochloride	158681-13-1	63.6198	-0.161686
RJBAC P002	O15	Succinylsulfathiazole	116-43-8	63.9504	0.168996
RJBAC P002	O16	Bromindione	1146-98-1	63.9883	0.206858
RJBAC P002	O17	Disodium monofluorophosphate	10163-15-2	64.0022	0.220808
RJBAC P002	O18	Nifuratel	4936-47-4	63.9349	0.153417
RJBAC P002	O19	Zinc undecylenate	557-08-4	63.8582	0.0767985
RJBAC P002	O20	Azasetron hydrochloride	123040-16-4	63.9496	0.168156
RJBAC P002	O21	Roxarsone	121-19-7	63.9358	0.154348
RJBAC P002	O22	Promestriene	39219-28-8	64.0025	0.221026
RJBAC P002	O23	DMSO (control)	67-68-5	64.1636	0.382149
RJBAC P002	O24	DMSO (control)	67-68-5	64.1281	0.346689
RJBAC P002	P01	DMSO (control)	67-68-5	63.8064	0.0249328
RJBAC P002	P02	DMSO (control)	67-68-5	63.9755	0.194102
RJBAC P002	P03	BX-471	217645-70-0	64.0396	0.25814
RJBAC P002	P04	BLU9931	1538604-68-0	63.6474	-0.133993
RJBAC P002	P05	QNZ46	1237744-13-6	63.8578	0.076392
RJBAC P002	P06	TAK875	1000413-72-8	63.6889	-0.092554
RJBAC P002	P07	Ipragliflozin	761423-87-4	63.8322	0.0507621
RJBAC P002	P08	CEP-28122	1022958-60-6	63.9292	0.147735
RJBAC P002	P09	B-Raf inhibitor 1	1093100-40-3	64.1197	0.338295
RJBAC P002	P10	IC261	186611-52-9	63.9392	0.157802
RJBAC P002	P11	Pimavanserin	706779-91-1	63.833	0.0515209
RJBAC P002	P12	Decernotinib	944842-54-0	63.9128	0.131325
RJBAC P002	P13	RGB-286638 free base	784210-88-4	63.9697	0.188272
RJBAC P002	P14	TAS-301	193620-69-8	63.7962	0.0147338
RJBAC P002	P15	CPI-0610	1380087-89-7	64.0808	0.299403
RJBAC P002	P16	EPZ011989	1598383-40-4	64.0903	0.308852
RJBAC P002	P17	APD 668	832714-46-2	64.1047	0.323244
RJBAC P002	P18	Cardiogenol C hydrochloride	671225-39-1	64.0476	0.266138
RJBAC P002	P19	MCOPPB trihydrochlride	1108147-88-1	64.0302	0.248749
RJBAC P002	P20	Benactyzine hydrochloride	57-37-4	64.0328	0.251388
RJBAC P002	P21	Amitifadine hydrochloride	410074-74-7	64.0711	0.289697
RJBAC P002	P22	Levomilnacipran	96847-55-1	64.1605	0.379034
RJBAC P002	P23	DMSO (control)	67-68-5	64.165	0.383552
RJBAC P002	P24	DMSO (control)	67-68-5	64.1484	0.36696

## Sheet: Plate 3
Plate Barcode	Plate Location	Product Name	CAS Number	Apparent Tm (℃)	Calculated ΔTm (℃)
RJBAC P003	A01	DMSO (control)	67-68-5	60.3298	0.149608
RJBAC P003	A02	DMSO (control)	67-68-5	60.2473	0.0670403
RJBAC P003	A03	CEP37440	1391712-60-9	60.2307	0.0504887
RJBAC P003	A04	CID 797718	370586-05-3	60.2326	0.0523284
RJBAC P003	A05	Ziprasidone	146939-27-7	60.0843	-0.0959449
RJBAC P003	A06	Balicatib	354813-19-7	60.1475	-0.0327212
RJBAC P003	A07	Pyridone 6	457081-03-7	60.1363	-0.0439051
RJBAC P003	A08	NSI-189	1270138-40-3	60.118	-0.062183
RJBAC P003	A09	Cinaciguat	329773-35-5	60.1566	-0.023634
RJBAC P003	A10	Walrycin B	878419-78-4	60.205	0.0247936
RJBAC P003	A11	Daclatasvir dihydrochloride	1009119-65-6	60.1437	-0.0365361
RJBAC P003	A12	TTP 22	329907-28-0	60.1461	-0.0341515
RJBAC P003	A13	J147	1146963-51-0	60.1892	0.00901167
RJBAC P003	A14	Isoindigotin	476-34-6	60.124	-0.056245
RJBAC P003	A15	GTS 21 dihydrochloride	156223-05-1	60.1889	0.00864109
RJBAC P003	A16	B-Raf IN 1	950736-05-7	60.5607	0.380496
RJBAC P003	A17	Alda-1	349438-38-6	60.2013	0.0210804
RJBAC P003	A18	Reversine	656820-32-5	60.3385	0.158275
RJBAC P003	A19	HA130	1229652-21-4	60.3861	0.205888
RJBAC P003	A20	TGR5	1197300-24-5	60.2303	0.0500551
RJBAC P003	A21	Fimasartan	247257-48-3	60.2522	0.0719469
RJBAC P003	A22	Clemizole	442-52-4	60.2454	0.0651316
RJBAC P003	A23	DMSO (control)	67-68-5	60.3459	0.165656
RJBAC P003	A24	DMSO (control)	67-68-5	60.3505	0.170287
RJBAC P003	B01	DMSO (control)	67-68-5	60.2106	0.0304268
RJBAC P003	B02	DMSO (control)	67-68-5	60.1881	0.00783229
RJBAC P003	B03	TG6-10-1	1415716-58-3	60.269	0.0887582
RJBAC P003	B04	PD153035	153436-54-5	60.2496	0.0694078
RJBAC P003	B05	Azeliragon	603148-36-3	59.8399	-0.340322
RJBAC P003	B06	WHI-P131	202475-60-3	60.2709	0.0906489
RJBAC P003	B07	GlyH-101	328541-79-3	60.4569	0.276669
RJBAC P003	B08	LY-364947	396129-53-6	60.1941	0.0138635
RJBAC P003	B09	GSK2801	1619994-68-1	60.1679	-0.0123044
RJBAC P003	B10	APY0201	1232221-74-7	60.2011	0.0208644
RJBAC P003	B11	PNU 282987	123464-89-1	60.1932	0.0129747
RJBAC P003	B12	kb NB 142-70	1233533-04-4	60.258	0.0777412
RJBAC P003	B13	Chlorotrianisene	569-57-3	60.1532	-0.0269908
RJBAC P003	B14	Bioymifi	1420071-30-2	60.422	0.241738
RJBAC P003	B15	Canertinib	267243-28-7	60.3758	0.195536
RJBAC P003	B16	BPR1J-097	1327167-19-0	60.4826	0.302396
RJBAC P003	B17	NU7026	154447-35-5	60.3206	0.140401
RJBAC P003	B18	FLT3-IN-2	923562-23-6	60.3394	0.159134
RJBAC P003	B19	PIK-90	677338-12-4	60.3753	0.195051
RJBAC P003	B20	Spautin-1	1262888-28-7	60.3626	0.182404
RJBAC P003	B21	Tiagabine	115103-54-3	60.4228	0.242533
RJBAC P003	B22	L-779450	303727-31-3	60.384	0.203744
RJBAC P003	B23	DMSO (control)	67-68-5	60.4557	0.275484
RJBAC P003	B24	DMSO (control)	67-68-5	60.3923	0.212057
RJBAC P003	C01	DMSO (control)	67-68-5	60.1855	0.00530286
RJBAC P003	C02	DMSO (control)	67-68-5	60.1903	0.0100659
RJBAC P003	C03	Efonidipine	111011-63-3	59.9064	-0.27378
RJBAC P003	C04	Purmorphamine	483367-10-8	60.1198	-0.0604713
RJBAC P003	C05	Neratinib	698387-09-6	60.2348	0.0545731
RJBAC P003	C06	Solithromycin	760981-83-7	60.1269	-0.0533497
RJBAC P003	C07	Acotiamide hydrochloride	773092-05-0	60.101	-0.0792277
RJBAC P003	C08	Ilaprazole sodium	172152-50-0	59.2121	-0.968122
RJBAC P003	C09	SRT3109	1204707-71-0	60.2003	0.0200304
RJBAC P003	C10	MK3697	1224846-01-8	60.1504	-0.0297901
RJBAC P003	C11	AC1NS4RE	1055412-47-9	60.1385	-0.0417709
RJBAC P003	C12	Palbociclib	571190-30-2	60.1982	0.0179333
RJBAC P003	C13	BMS-303141	943962-47-8	60.2688	0.0886171
RJBAC P003	C14	Levobupivacaine	27262-47-1	60.1963	0.0160368
RJBAC P003	C15	Efinaconazole	164650-44-6	60.1988	0.0185393
RJBAC P003	C16	Parecoxib	198470-84-7	60.2082	0.0279339
RJBAC P003	C17	Radotinib	926037-48-1	60.3105	0.130287
RJBAC P003	C18	MBX2982	1037792-44-1	60.2202	0.0399885
RJBAC P003	C19	Dolutegravir sodium	1051375-19-9	60.2505	0.0703263
RJBAC P003	C20	Plerixafor	110078-46-1	60.3362	0.156
RJBAC P003	C21	JZL195	1210004-12-8	60.2267	0.04648
RJBAC P003	C22	Fudosteine	13189-98-5	60.3563	0.176037
RJBAC P003	C23	DMSO (control)	67-68-5	60.4056	0.225389
RJBAC P003	C24	DMSO (control)	67-68-5	60.3483	0.16806
RJBAC P003	D01	DMSO (control)	67-68-5	60.2333	0.053126
RJBAC P003	D02	DMSO (control)	67-68-5	60.1685	-0.0117083
RJBAC P003	D03	Nedaplatin	95734-82-0	60.1762	-0.00398841
RJBAC P003	D04	Capmatinib	1029712-80-8	60.1998	0.0195319
RJBAC P003	D05	UNBS-5162	956590-23-1	60.1951	0.0149056
RJBAC P003	D06	UNC2250	1493694-70-4	60.1198	-0.0603932
RJBAC P003	D07	IWP-2	686770-61-6	60.0724	-0.107775
RJBAC P003	D08	YL-109	36341-25-0	61.4416	1.26133
RJBAC P003	D09	Mutant EGFR inhibitor	1421373-62-7	60.3182	0.137938
RJBAC P003	D10	EPZ005687	1396772-26-1	60.0943	-0.0859418
RJBAC P003	D11	TCS 1102	916141-36-1	60.1472	-0.0330274
RJBAC P003	D12	LDN-193189	1062368-24-4	60.2487	0.0684556
RJBAC P003	D13	PI3K-IN-2	1225037-39-7	60.2019	0.021644
RJBAC P003	D14	NVP 231	362003-83-6	60.2007	0.0205196
RJBAC P003	D15	Trans-Tranilast	70806-55-2	60.2361	0.0558833
RJBAC P003	D16	Alectinib	1256580-46-7	60.2747	0.0944719
RJBAC P003	D17	Tizoxanide	173903-47-4	60.4463	0.266036
RJBAC P003	D18	WAY-262611	1123231-07-1	60.207	0.02676
RJBAC P003	D19	GSK-2256098	1224887-10-8	60.3236	0.143376
RJBAC P003	D20	GSK 5959	901245-65-6	60.2149	0.034715
RJBAC P003	D21	C7280948	587850-67-7	60.338	0.157792
RJBAC P003	D22	PFI-4	900305-37-5	60.3413	0.161079
RJBAC P003	D23	DMSO (control)	67-68-5	60.4035	0.223232
RJBAC P003	D24	DMSO (control)	67-68-5	60.4165	0.23628
RJBAC P003	E01	DMSO (control)	67-68-5	60.2281	0.0478418
RJBAC P003	E02	DMSO (control)	67-68-5	60.2259	0.0456646
RJBAC P003	E03	Amikacin Sulfate Salt	149022-22-0	60.1486	-0.0316583
RJBAC P003	E04	Fosinopril sodium	88889-14-9	60.0552	-0.125063
RJBAC P003	E05	Verteporfin	129497-78-5	60.0075	-0.172755
RJBAC P003	E06	Isosorbide dinitrate	87-33-2	60.1839	0.00365209
RJBAC P003	E07	PD1-PDL1 inhibitor 2	1675203-84-5	59.8626	-0.317653
RJBAC P003	E08	Oseltamivir phosphate	204255-11-8	60.1609	-0.0193711
RJBAC P003	E09	Marbofloxacin	115550-35-1	60.1631	-0.0171271
RJBAC P003	E10	Atazanavir	198904-31-3	60.1499	-0.0303274
RJBAC P003	E11	NS 1619	153587-01-0	60.1465	-0.0337066
RJBAC P003	E12	Ondansetron hydrochloride	103639-04-9	60.1382	-0.0420319
RJBAC P003	E13	ALK inhibitor 2	761438-38-4	60.2752	0.0949541
RJBAC P003	E14	Liranaftate	88678-31-3	60.1202	-0.060058
RJBAC P003	E15	PFK-158	1462249-75-7	60.1661	-0.0141367
RJBAC P003	E16	Imipenem	74431-23-5	60.2118	0.031553
RJBAC P003	E17	C-DIM12	178946-89-9	60.32	0.139735
RJBAC P003	E18	Esmolol hydrochloride	81161-17-3	60.2364	0.0561665
RJBAC P003	E19	Carbendazim	10605-21-7	60.2181	0.0378581
RJBAC P003	E20	Gemifloxacin mesylate	210353-53-0	60.2243	0.0440366
RJBAC P003	E21	Potassium canrenoate	2181-04-6	60.2087	0.0285061
RJBAC P003	E22	Acalisib	870281-34-8	60.2478	0.0675607
RJBAC P003	E23	DMSO (control)	67-68-5	60.3134	0.133224
RJBAC P003	E24	DMSO (control)	67-68-5	60.3302	0.149952
RJBAC P003	F01	DMSO (control)	67-68-5	60.1934	0.0131304
RJBAC P003	F02	DMSO (control)	67-68-5	60.2098	0.0296153
RJBAC P003	F03	LR-510444	1233948-35-0	60.1112	-0.0690491
RJBAC P003	F04	Infigratinib	872511-34-7	60.158	-0.0222272
RJBAC P003	F05	NS 11394	951650-22-9	60.0555	-0.124742
RJBAC P003	F06	Ansamitocin P-3	66547-09-9	60.1553	-0.024908
RJBAC P003	F07	Semaxinib	204005-46-9	60.1184	-0.0617842
RJBAC P003	F08	Dorsomorphin	866405-64-3	60.1779	-0.00234594
RJBAC P003	F09	Nimorazole	6506-37-2	60.1811	0.000875464
RJBAC P003	F10	Gedatolisib	1197160-78-3	60.3317	0.151475
RJBAC P003	F11	PF-06447475	1527473-33-1	60.1513	-0.0288845
RJBAC P003	F12	BMH-21	896705-16-1	60.2052	0.0250005
RJBAC P003	F13	Palosuran	540769-28-6	60.2112	0.0309844
RJBAC P003	F14	Ro 48-8071 fumarate	189197-69-1	60.1518	-0.028398
RJBAC P003	F15	BVT 2733	376640-41-4	60.2311	0.0508401
RJBAC P003	F16	Fabomotizole	173352-21-1	60.3174	0.137188
RJBAC P003	F17	UNC0064-12	1430089-64-7	60.3851	0.204883
RJBAC P003	F18	PPQ-102	931706-15-9	60.1459	-0.03437
RJBAC P003	F19	Altiratinib	1345847-93-9	60.271	0.0907384
RJBAC P003	F20	Ampalex	154235-83-3	60.3215	0.141299
RJBAC P003	F21	FLT3-IN-1	1370256-78-2	60.4474	0.267166
RJBAC P003	F22	Siramesine hydrochloride	224177-60-0	60.2022	0.0219699
RJBAC P003	F23	DMSO (control)	67-68-5	60.3771	0.196905
RJBAC P003	F24	DMSO (control)	67-68-5	60.4357	0.255476
RJBAC P003	G01	DMSO (control)	67-68-5	60.3177	0.137483
RJBAC P003	G02	DMSO (control)	67-68-5	60.2188	0.0385436
RJBAC P003	G03	Atopaxar Hydrobromide	474550-69-1	59.7901	-0.390088
RJBAC P003	G04	hPGDS-IN-1	1234708-04-3	60.1568	-0.0234506
RJBAC P003	G05	L67	325970-71-6	60.4291	0.248845
RJBAC P003	G06	AS 602801	848344-36-5	60.2099	0.0297209
RJBAC P003	G07	Vorapaxar sulfate	705260-08-8	60.0181	-0.162166
RJBAC P003	G08	GSK0660	1014691-61-2	60.0718	-0.108442
RJBAC P003	G09	Thioguanine	154-42-7	60.1751	-0.00517075
RJBAC P003	G10	Regadenoson	313348-27-5	60.2384	0.0581384
RJBAC P003	G11	Piperacetazine	3819-00-9	60.1333	-0.0468809
RJBAC P003	G12	Taladegib	1258861-20-9	60.1675	-0.0127648
RJBAC P003	G13	Mesoridazine Besylate	32672-69-8	60.1388	-0.0414632
RJBAC P003	G14	Timapiprant	851723-84-7	60.1466	-0.0336497
RJBAC P003	G15	Abiraterone Acetate	154229-18-2	59.6138	-0.566415
RJBAC P003	G16	Perifosine	157716-52-4	60.2438	0.0635862
RJBAC P003	G17	Palbociclib hydrochloride	827022-32-2	60.2066	0.0263356
RJBAC P003	G18	BML-277	516480-79-8	60.1863	0.0060995
RJBAC P003	G19	Palbociclib Isethionate	827022-33-3	60.2253	0.0451204
RJBAC P003	G20	JW55	664993-53-7	60.1692	-0.0109838
RJBAC P003	G21	Torin 1	1222998-36-8	60.1508	-0.0294276
RJBAC P003	G22	kb-NB77-78	1350622-33-1	60.1675	-0.0127429
RJBAC P003	G23	DMSO (control)	67-68-5	60.2338	0.053538
RJBAC P003	G24	DMSO (control)	67-68-5	60.2638	0.0835906
RJBAC P003	H01	DMSO (control)	67-68-5	60.1946	0.0143305
RJBAC P003	H02	DMSO (control)	67-68-5	60.1859	0.00571245
RJBAC P003	H03	TAE684	761439-42-3	60.3551	0.174916
RJBAC P003	H04	AT-56	162640-98-4	60.1451	-0.0350727
RJBAC P003	H05	LY2109761	700874-71-1	60.1826	0.00241291
RJBAC P003	H06	ATB 346	1226895-20-0	60.0107	-0.169552
RJBAC P003	H07	GS967	1262618-39-2	60.2159	0.035722
RJBAC P003	H08	Kobe0065	436133-68-5	60.4432	0.262959
RJBAC P003	H09	Cerdulatinib	1198300-79-6	60.2783	0.0980887
RJBAC P003	H10	SKLB 610	1125780-41-7	60.2349	0.0546919
RJBAC P003	H11	BAM7	331244-89-4	60.3248	0.144534
RJBAC P003	H12	LH-846	639052-78-1	60.2627	0.0825153
RJBAC P003	H13	I-BET151	1300031-49-5	60.336	0.15574
RJBAC P003	H14	Inauhzin	309271-94-1	60.2329	0.0527125
RJBAC P003	H15	LED209	245342-14-7	60.3631	0.182904
RJBAC P003	H16	MDL 29951	130798-51-5	60.3516	0.171355
RJBAC P003	H17	ARRY380	937265-83-3	60.3726	0.192346
RJBAC P003	H18	Kobe2602	454453-49-7	60.5155	0.3353
RJBAC P003	H19	FG-2216	223387-75-5	60.345	0.16482
RJBAC P003	H20	Pyridostatin	1085412-37-8	60.2701	0.0898805
RJBAC P003	H21	PRT062607 hydrochloride	1370261-97-4	60.3477	0.167495
RJBAC P003	H22	CP-640186 hydrochloride	591778-70-0	60.3447	0.164485
RJBAC P003	H23	DMSO (control)	67-68-5	60.3605	0.180276
RJBAC P003	H24	DMSO (control)	67-68-5	60.3753	0.195043
RJBAC P003	I01	DMSO (control)	67-68-5	60.2725	0.0922385
RJBAC P003	I02	DMSO (control)	67-68-5	60.2191	0.038874
RJBAC P003	I03	Abiraterone	154229-19-3	60.1292	-0.0510663
RJBAC P003	I04	KX1-004	518058-84-9	60.183	0.0027622
RJBAC P003	I05	Betrixaban hydrochloride	330942-05-7	60.2039	0.0236856
RJBAC P003	I06	AG-1557	189290-58-2	60.3384	0.158226
RJBAC P003	I07	Pyrrolidinedithiocarbamate ammonium	5108-96-3	53.4704	-6.7098
RJBAC P003	I08	WHI-P258	21561-09-1	60.2788	0.0985838
RJBAC P003	I09	SCH772984	942183-80-4	60.2085	0.0282686
RJBAC P003	I10	GTPL5846	83797-69-7	60.492	0.311814
RJBAC P003	I11	Povidone-iodine	25655-41-8	60.3083	0.128105
RJBAC P003	I12	Tiplaxtinin	393105-53-8	60.0406	-0.139582
RJBAC P003	I13	Sultamicillin Tosylate	83105-70-8	60.3075	0.127256
RJBAC P003	I14	HPGDS-inhibitor-1	1033836-12-2	60.1207	-0.0594936
RJBAC P003	I15	Nicarbazin	330-95-0	60.3346	0.154414
RJBAC P003	I16	Chidamide	743420-02-2	60.2127	0.0324679
RJBAC P003	I17	Chlorhexidine Acetate	56-95-1	60.411	0.230822
RJBAC P003	I18	CYM5442	1094042-01-9	60.1963	0.0160806
RJBAC P003	I19	Bendazac L-lysine	81919-14-4	60.2619	0.0816878
RJBAC P003	I20	ISRIB	548470-11-7	60.2382	0.0580274
RJBAC P003	I21	Pemetrexed Disodium Hydrate	357166-30-4	60.2793	0.0990949
RJBAC P003	I22	NG-52	212779-48-1	60.2161	0.0358583
RJBAC P003	I23	DMSO (control)	67-68-5	60.3365	0.156243
RJBAC P003	I24	DMSO (control)	67-68-5	60.3202	0.140013
RJBAC P003	J01	DMSO (control)	67-68-5	60.3414	0.161157
RJBAC P003	J02	DMSO (control)	67-68-5	60.361	0.180744
RJBAC P003	J03	TCS 5861528	332117-28-9	60.2891	0.108848
RJBAC P003	J04	CP-466722	1080622-86-1	60.1736	-0.00659429
RJBAC P003	J05	Lurasidone hydrochloride	367514-88-3	60.0968	-0.0834379
RJBAC P003	J06	AMG-337	1173699-31-4	60.1096	-0.0706066
RJBAC P003	J07	Topiroxostat	577778-58-6	60.3395	0.159268
RJBAC P003	J08	HIF-PHD Inhibitor II	1193383-09-3	60.1854	0.00517388
RJBAC P003	J09	Ramatroban	116649-85-5	60.1988	0.0185415
RJBAC P003	J10	NS-398	123653-11-2	60.1528	-0.0274191
RJBAC P003	J11	Cevimeline hydrochloride hemihydrate	153504-70-2	60.3139	0.133629
RJBAC P003	J12	Romidepsin	128517-07-7	60.2939	0.113683
RJBAC P003	J13	Nalfurafine hydrochloride	152658-17-8	60.3666	0.186345
RJBAC P003	J14	BIBS 39	133085-33-3	60.1484	-0.0318046
RJBAC P003	J15	BRD7716	329059-55-4	60.5043	0.324071
RJBAC P003	J16	ML241	1346528-06-0	60.3306	0.150389
RJBAC P003	J17	STF-31	724741-75-7	60.3603	0.180118
RJBAC P003	J18	JNJ-42165279	1346528-50-4	60.3211	0.140915
RJBAC P003	J19	Glycopyrrolate	596-51-0	60.3381	0.157884
RJBAC P003	J20	GSK343	1346704-33-3	60.2499	0.0696811
RJBAC P003	J21	Tideglusib	865854-05-3	42.1081	-18.0721
RJBAC P003	J22	AZ-33	1370290-34-8	60.3253	0.145115
RJBAC P003	J23	DMSO (control)	67-68-5	60.4183	0.238029
RJBAC P003	J24	DMSO (control)	67-68-5	60.4459	0.2657
RJBAC P003	K01	DMSO (control)	67-68-5	60.2244	0.0441333
RJBAC P003	K02	DMSO (control)	67-68-5	60.2044	0.0241605
RJBAC P003	K03	Eburnalritardo	4880-88-0	60.1478	-0.0324595
RJBAC P003	K04	Bohemine	189232-42-6	60.1594	-0.020778
RJBAC P003	K05	Thonzonium Bromide	553-08-2	59.8483	-0.331969
RJBAC P003	K06	WHI-P180	211555-08-7	60.1845	0.00426492
RJBAC P003	K07	Sodium fusidate	751-94-0	60.1364	-0.0438251
RJBAC P003	K08	AVN944	297730-17-7	60.185	0.00477112
RJBAC P003	K09	Myclobutanil	88671-89-0	60.153	-0.0272694
RJBAC P003	K10	CZC-54252	1191911-27-9	60.1431	-0.0371512
RJBAC P003	K11	S-Isocorydine(+)	475-67-2	60.1358	-0.0444059
RJBAC P003	K12	OAC2	6019-39-2	60.2082	0.0279898
RJBAC P003	K13	Bulleyaconi cine A	107668-79-1	60.1716	-0.00861534
RJBAC P003	K14	S0859	1019331-10-2	60.0973	-0.0829166
RJBAC P003	K15	Procarbazine hydrochloride	366-70-1	60.1996	0.0193298
RJBAC P003	K16	Apilimod	541550-19-0	60.1818	0.0015892
RJBAC P003	K17	Citalopram HBr	59729-32-7	60.1858	0.00562772
RJBAC P003	K18	Oclacitinib	1208319-26-9	60.189	0.00880705
RJBAC P003	K19	Amrinone	60719-84-8	60.272	0.0917487
RJBAC P003	K20	RKI-1313	1342276-76-9	60.1782	-0.00201067
RJBAC P003	K21	Gatifloxacin	112811-59-3	60.2066	0.0263444
RJBAC P003	K22	AM095	1345614-59-6	60.1271	-0.0530736
RJBAC P003	K23	DMSO (control)	67-68-5	60.229	0.0487597
RJBAC P003	K24	DMSO (control)	67-68-5	60.3127	0.13244
RJBAC P003	L01	DMSO (control)	67-68-5	60.2037	0.0234985
RJBAC P003	L02	DMSO (control)	67-68-5	60.2101	0.0298392
RJBAC P003	L03	Pixantrone dimaleate	144675-97-8	60.4954	0.315194
RJBAC P003	L04	PRE-084 hydrochloride	138847-85-5	60.1519	-0.0283112
RJBAC P003	L05	Efavirenz	154598-52-4	59.9134	-0.266828
RJBAC P003	L06	NSC5844	140926-75-6	60.1895	0.00929944
RJBAC P003	L07	Des(benzylpyridyl) Atazanavi	1192224-24-0	60.1786	-0.00162491
RJBAC P003	L08	AZD-3965	1448671-31-5	60.187	0.00682543
RJBAC P003	L09	Methylisoindigotin	97207-47-1	60.281	0.100756
RJBAC P003	L10	Trovirdine	149488-17-5	60.1337	-0.0465281
RJBAC P003	L11	Tenovin-3	1011301-27-1	60.2754	0.0951982
RJBAC P003	L12	Ro 46-2005	150725-87-4	60.1394	-0.0408217
RJBAC P003	L13	CID-2011756	638156-11-3	60.067	-0.113198
RJBAC P003	L14	Fluoroclebopride	154540-49-5	60.1942	0.0139389
RJBAC P003	L15	Fenretinide	65646-68-6	60.4654	0.285218
RJBAC P003	L16	Orexin 2 Receptor Agonist	1796565-52-0	60.1877	0.00750369
RJBAC P003	L17	GBR-12935	67469-81-2	60.1912	0.0109311
RJBAC P003	L18	Eptapirone	179756-58-2	60.3686	0.188373
RJBAC P003	L19	AWD 131-138	188116-07-6	60.3725	0.192326
RJBAC P003	L20	CVT-313	199986-75-9	60.2971	0.116847
RJBAC P003	L21	TBPB	634616-95-8	60.2427	0.0624946
RJBAC P003	L22	DAA1106	220551-92-8	60.2038	0.0235291
RJBAC P003	L23	DMSO (control)	67-68-5	60.3518	0.171589
RJBAC P003	L24	DMSO (control)	67-68-5	60.3833	0.203052
RJBAC P003	M01	DMSO (control)	67-68-5	60.3674	0.18722
RJBAC P003	M02	DMSO (control)	67-68-5	60.2048	0.0246074
RJBAC P003	M03	Fleroxacin	79660-72-3	60.1573	-0.0229534
RJBAC P003	M04	RQ00203078	1254205-52-1	60.065	-0.115186
RJBAC P003	M05	Clinafloxacin	105956-97-6	60.1826	0.00238513
RJBAC P003	M06	TP0903	1341200-45-0	60.1595	-0.0206829
RJBAC P003	M07	Pyrantel pamoate	22204-24-6	60.1879	0.00770287
RJBAC P003	M08	Ponalrestat	72702-95-5	60.1652	-0.0150633
RJBAC P003	M09	Dantrolene sodium salt	14663-23-1	60.2482	0.0679357
RJBAC P003	M10	CHS 828	200484-11-3	60.1017	-0.0785505
RJBAC P003	M11	Mizolastine	108612-45-9	60.1133	-0.0669396
RJBAC P003	M12	JNJ-31020028	1094873-14-9	60.0888	-0.0914257
RJBAC P003	M13	Trapidil	15421-84-8	60.1634	-0.0168362
RJBAC P003	M14	(R)-P7C3-Ome	1235481-43-2	60.5482	0.367956
RJBAC P003	M15	Sulfacetamide sodium salt hydrate	6209-17-2	60.1802	-1.37141e-05
RJBAC P003	M16	Pirodavir	124436-59-5	60.0846	-0.0956095
RJBAC P003	M17	Eplerenone	107724-20-9	60.2247	0.0444755
RJBAC P003	M18	OTSSP167	1431697-89-0	60.2184	0.0382199
RJBAC P003	M19	Cefoxitin sodium	33564-30-6	60.2173	0.0371056
RJBAC P003	M20	PD153035 hydrochloride	183322-45-4	60.1741	-0.00609099
RJBAC P003	M21	Netilmicin sulfate	56391-57-2	60.3106	0.130341
RJBAC P003	M22	RGFP 966	1357389-11-7	60.831	0.650788
RJBAC P003	M23	DMSO (control)	67-68-5	60.3128	0.132565
RJBAC P003	M24	DMSO (control)	67-68-5	60.2873	0.107127
RJBAC P003	N01	DMSO (control)	67-68-5	60.3659	0.18569
RJBAC P003	N02	DMSO (control)	67-68-5	60.2816	0.101349
RJBAC P003	N03	7ACC2	1472624-85-3	60.1923	0.0120295
RJBAC P003	N04	L-778123 hydrochloride	253863-00-2	60.2224	0.0421702
RJBAC P003	N05	R788 Disodium	1025687-58-4	60.1669	-0.0133327
RJBAC P003	N06	Fluensulfone	318290-98-1	60.1657	-0.0144924
RJBAC P003	N07	MSDC-0160	146062-49-9	60.1908	0.0105706
RJBAC P003	N08	GSK137647A	349085-82-1	60.1487	-0.0315513
RJBAC P003	N09	CHIR-98014	252935-94-7	60.1713	-0.00890109
RJBAC P003	N10	PIK-inhibitors	371934-59-7	60.1785	-0.00174651
RJBAC P003	N11	CCT137690	1095382-05-0	60.451	0.270795
RJBAC P003	N12	Brevianamide F	38136-70-8	60.1803	7.29259e-05
RJBAC P003	N13	Almorexant	871224-64-5	60.0602	-0.120003
RJBAC P003	N14	NS1643	448895-37-2	60.7025	0.522239
RJBAC P003	N15	SBC-115076	489415-96-5	60.1944	0.0141311
RJBAC P003	N16	Motesanib	453562-69-1	60.2283	0.0480385
RJBAC P003	N17	Exherin	229971-81-7	60.2841	0.103884
RJBAC P003	N18	Selexipag	475086-01-2	60.1355	-0.0447441
RJBAC P003	N19	GLPG0634 analogue	1206101-20-3	60.293	0.11281
RJBAC P003	N20	SW044248	522650-83-5	60.1774	-0.00281815
RJBAC P003	N21	FK866	658084-64-1	60.3228	0.142557
RJBAC P003	N22	PAOA	537034-15-4	60.3123	0.132069
RJBAC P003	N23	DMSO (control)	67-68-5	60.3867	0.206513
RJBAC P003	N24	DMSO (control)	67-68-5	60.3934	0.213214
RJBAC P003	O01	DMSO (control)	67-68-5	60.3459	0.165635
RJBAC P003	O02	DMSO (control)	67-68-5	60.3407	0.16049
RJBAC P003	O03	Fipronil	120068-37-3	60.3404	0.160136
RJBAC P003	O04	TAK-063	1238697-26-1	60.3416	0.161369
RJBAC P003	O05	Danofloxacin mesylate	119478-55-6	60.3649	0.184659
RJBAC P003	O06	LY2584702 tosylate	1082949-68-5	60.2564	0.0761787
RJBAC P003	O07	Pamidronate disodium salt	57248-88-1	60.3729	0.192695
RJBAC P003	O08	Torezolid	856866-72-3	60.2101	0.0298306
RJBAC P003	O09	Abacavir	136470-78-5	60.2166	0.0363676
RJBAC P003	O10	BD1047.2HBr	138356-21-5	60.3278	0.147572
RJBAC P003	O11	SCR7 pyrazine	14892-97-8	60.1684	-0.0118211
RJBAC P003	O12	AL082D06	256925-03-8	60.1836	0.00341215
RJBAC P003	O13	Nifekalant hydrochloride	130656-51-8	60.2285	0.0482972
RJBAC P003	O14	NS6180	353262-04-1	60.1577	-0.0225297
RJBAC P003	O15	Dipivefrin hydrochloride	64019-93-8	60.1987	0.0184534
RJBAC P003	O16	D64131	74588-78-6	60.1735	-0.00674685
RJBAC P003	O17	Lanatoside C	17575-22-3	60.2889	0.108704
RJBAC P003	O18	P7C3-A20	1235481-90-9	60.5933	0.413042
RJBAC P003	O19	4-Pentynoic acid	6089-09-4	60.3388	0.158567
RJBAC P003	O20	O4I2	165682-93-9	60.3106	0.130356
RJBAC P003	O21	Otenabant hydrochloride	686347-12-6	60.2315	0.0512449
RJBAC P003	O22	O4I1	175135-47-4	60.1669	-0.0133026
RJBAC P003	O23	DMSO (control)	67-68-5	60.3631	0.182854
RJBAC P003	O24	DMSO (control)	67-68-5	60.3614	0.18113
RJBAC P003	P01	DMSO (control)	67-68-5	60.246	0.0658125
RJBAC P003	P02	DMSO (control)	67-68-5	60.3663	0.18611
RJBAC P003	P03	Protein kinase inhibitors 1 hydrochlorid	1365986-44-2	60.3864	0.206157
RJBAC P003	P04	BML-210	537034-17-6	60.3643	0.18405
RJBAC P003	P05	RI-2	1417162-36-7	60.2612	0.0810171
RJBAC P003	P06	UF010	537672-41-6	60.2064	0.0261529
RJBAC P003	P07	PF670462	950912-80-8	60.341	0.160731
RJBAC P003	P08	(E)-Elafibranor	575474-82-7	60.4557	0.275471
RJBAC P003	P09	Rostafuroxin	156722-18-8	60.2658	0.0855857
RJBAC P003	P10	Nalmefene hydrochloride	58895-64-0	60.314	0.133775
RJBAC P003	P11	CHIR98014	556813-39-9	60.3066	0.126382
RJBAC P003	P12	CTLA-4 inhibitor	635324-72-0	60.3309	0.150721
RJBAC P003	P13	KRCA-0008	1472795-20-2	60.2347	0.0544682
RJBAC P003	P14	Kevetrin hydrochloride	66592-89-0	60.3868	0.206567
RJBAC P003	P15	Molidustat	1154028-82-6	60.3818	0.201554
RJBAC P003	P16	Cyantraniliprole	736994-63-1	60.3291	0.148857
RJBAC P003	P17	Fruquintinib	1194506-26-7	60.3335	0.153283
RJBAC P003	P18	Taprenepag	752187-80-7	60.3781	0.197926
RJBAC P003	P19	IC-87114	371242-69-2	60.3813	0.201078
RJBAC P003	P20	Napabucasin	83280-65-3	60.3284	0.148199
RJBAC P003	P21	CTx0294885	1439934-41-4	60.5019	0.321725
RJBAC P003	P22	GNF-7	839706-07-9	60.3271	0.1469
RJBAC P003	P23	DMSO (control)	67-68-5	60.4682	0.288012
RJBAC P003	P24	DMSO (control)	67-68-5	60.4136	0.233361

## Sheet: Plate 4
Plate Barcode	Plate Location	Product Name	CAS Number	Apparent Tm (℃)	Calculated ΔTm (℃)
RJBAC P004	A01	DMSO (control)	67-68-5	59.1355	-0.0278994
RJBAC P004	A02	DMSO (control)	67-68-5	59.1388	-0.0246093
RJBAC P004	A03	PTACH	848354-66-5	59.1028	-0.0605662
RJBAC P004	A04	Isoprinosine	36703-88-5	59.9256	0.762227
RJBAC P004	A05	Briciclib	865783-99-9	58.864	-0.29939
RJBAC P004	A06	Carbasalate Calcium	5749-67-7	59.0846	-0.0787481
RJBAC P004	A07	WDR5-0103	890190-22-4	59.2275	0.0640726
RJBAC P004	A08	Gastrodenol	57644-54-9	59.0562	-0.10718
RJBAC P004	A09	DMOG	89464-63-1	59.1301	-0.0332525
RJBAC P004	A10	Ranitidin	66357-35-5	59.0911	-0.0722961
RJBAC P004	A11	VX-11e	896720-20-0	59.1137	-0.0496898
RJBAC P004	A12	Dizocilpine Maleate	77086-22-7	59.2	0.0366514
RJBAC P004	A13	APD597	897732-93-3	59.1975	0.0340939
RJBAC P004	A14	ZK 756326	874911-96-3	59.1303	-0.0330914
RJBAC P004	A15	KC7F2	927822-86-4	59.1478	-0.0155956
RJBAC P004	A16	Evofosfamide	918633-87-1	59.1528	-0.0106086
RJBAC P004	A17	MN-64	92831-11-3	59.1786	0.0152155
RJBAC P004	A18	FPS-ZM1	945714-67-0	59.181	0.0175688
RJBAC P004	A19	DB07268	929007-72-7	59.1808	0.0173818
RJBAC P004	A20	COH29	1190932-38-7	59.2108	0.0474383
RJBAC P004	A21	Pimelic diphenylamide 106	937039-45-7	59.3635	0.20011
RJBAC P004	A22	TBA-354	1257426-19-9	59.1404	-0.0229535
RJBAC P004	A23	DMSO (control)	67-68-5	59.3715	0.208087
RJBAC P004	A24	DMSO (control)	67-68-5	59.2165	0.0530662
RJBAC P004	B01	DMSO (control)	67-68-5	59.1903	0.0268948
RJBAC P004	B02	DMSO (control)	67-68-5	59.0901	-0.0732855
RJBAC P004	B03	Apoptozole	1054543-47-3	59.1384	-0.0250356
RJBAC P004	B04	Bemcentinib	1037624-75-1	59.1621	-0.00130014
RJBAC P004	B05	AT406	1071992-99-8	59.1835	0.0200966
RJBAC P004	B06	Cidofovir	113852-37-2	59.1027	-0.0606513
RJBAC P004	B07	CC-223	1228013-30-6	59.1664	0.00301221
RJBAC P004	B08	Dabigatran	211914-51-1	59.1847	0.0213324
RJBAC P004	B09	BIA10-2474	1233855-46-3	59.2852	0.121782
RJBAC P004	B10	Tasimelteon	609799-22-6	59.1682	0.00477017
RJBAC P004	B11	XMD8-87	1234480-46-6	59.2027	0.039359
RJBAC P004	B12	(R)-baclofen	69308-37-8	59.2867	0.123275
RJBAC P004	B13	ABT-639	1235560-28-7	59.3287	0.165301
RJBAC P004	B14	Vesnarinone	81840-15-5	59.2839	0.120482
RJBAC P004	B15	TRX818	1256037-58-7	59.3435	0.180069
RJBAC P004	B16	Choline Fenofibrate	856676-23-8	59.3142	0.150838
RJBAC P004	B17	Buclizine HCl	129-74-8	59.0764	-0.0870235
RJBAC P004	B18	Lesinurad	878672-00-5	59.2231	0.0596794
RJBAC P004	B19	Citarinostat	1316215-12-9	59.1954	0.0319821
RJBAC P004	B20	Flurbiprofen Axetil	91503-79-6	59.3272	0.163832
RJBAC P004	B21	BP-1-102	1334493-07-0	59.2933	0.129861
RJBAC P004	B22	Riociguat	625115-55-1	59.321	0.157593
RJBAC P004	B23	DMSO (control)	67-68-5	59.4054	0.242033
RJBAC P004	B24	DMSO (control)	67-68-5	59.3648	0.20144
RJBAC P004	C01	DMSO (control)	67-68-5	59.121	-0.0424041
RJBAC P004	C02	DMSO (control)	67-68-5	59.1296	-0.0338111
RJBAC P004	C03	Daprodustat	960539-70-2	59.1526	-0.010824
RJBAC P004	C04	STO-609 acetate	1173022-21-3	59.1119	-0.0514433
RJBAC P004	C05	Metoprolol Succinate	98418-47-4	58.6256	-0.537758
RJBAC P004	C06	CZC-25146	1191911-26-8	59.0477	-0.115704
RJBAC P004	C07	Tandutinib	387867-13-2	59.0612	-0.102146
RJBAC P004	C08	JNK-IN-7	1408064-71-0	59.1137	-0.0496778
RJBAC P004	C09	alpha-(3,4-Dihydroxyphenyl)lactic acid	22681-72-7	59.1095	-0.0538795
RJBAC P004	C10	Acalabrutinib	1420477-60-6	58.953	-0.210382
RJBAC P004	C11	Zoledronic Acid	118072-93-8	59.0238	-0.139552
RJBAC P004	C12	NQDI-1	175026-96-7	59.1447	-0.0186949
RJBAC P004	C13	Azathramycin	76801-85-9	59.1186	-0.0448247
RJBAC P004	C14	IQ-1S	23146-22-7	59.509	0.34557
RJBAC P004	C15	Lumefantrine	82186-77-4	59.0983	-0.0651204
RJBAC P004	C16	PS-1145	431898-65-6	59.0628	-0.100547
RJBAC P004	C17	Bifendatatum	73536-69-3	59.1863	0.0229396
RJBAC P004	C18	SIS3	521984-48-5	59.185	0.0215852
RJBAC P004	C19	Danoprevir	850876-88-9	59.1804	0.0170036
RJBAC P004	C20	ETC-1002	738606-46-7	59.1052	-0.0582314
RJBAC P004	C21	Octenidine Dihydrochloride	70775-75-6	59.2031	0.0397028
RJBAC P004	C22	BAW2881	861875-60-7	59.158	-0.00538959
RJBAC P004	C23	DMSO (control)	67-68-5	59.1895	0.0260638
RJBAC P004	C24	DMSO (control)	67-68-5	59.3118	0.148399
RJBAC P004	D01	DMSO (control)	67-68-5	59.1655	0.00213415
RJBAC P004	D02	DMSO (control)	67-68-5	59.0968	-0.0665775
RJBAC P004	D03	XMD16-5	1345098-78-3	58.9884	-0.174942
RJBAC P004	D04	Tirasemtiv	1005491-05-3	59.0807	-0.0826531
RJBAC P004	D05	Avitinib	1557267-42-1	59.1126	-0.0508326
RJBAC P004	D06	ML346	100872-83-1	59.0911	-0.0723263
RJBAC P004	D07	Ciliobrevin A	302803-72-1	59.0787	-0.0847392
RJBAC P004	D08	Lifitegrast	1025967-78-5	59.1219	-0.0414452
RJBAC P004	D09	GSK6853	1910124-24-1	59.1328	-0.0305669
RJBAC P004	D10	Lomibuvir	1026785-59-0	59.1842	0.0207691
RJBAC P004	D11	PF-3274167	900510-03-4	59.0706	-0.0927856
RJBAC P004	D12	VUF10460	1028327-66-3	59.1024	-0.0610379
RJBAC P004	D13	Tavaborole	174671-46-6	59.1649	0.00151041
RJBAC P004	D14	Copanlisib	1032568-63-0	59.1307	-0.0326682
RJBAC P004	D15	Selonsertib	1448428-04-3	59.1979	0.0344627
RJBAC P004	D16	Niraparib tosylate	1038915-73-9	59.1656	0.00225032
RJBAC P004	D17	Naloxegol oxalate	1354744-91-4	58.5108	-0.652598
RJBAC P004	D18	Uprosertib	1047634-65-0	59.1771	0.0136897
RJBAC P004	D19	Cambendazole	26097-80-3	59.3486	0.185186
RJBAC P004	D20	NVP-BSK805	1092499-93-8	59.1841	0.0207171
RJBAC P004	D21	ISO-1	478336-92-4	59.2067	0.0433194
RJBAC P004	D22	UV0155041	1093757-42-6	59.326	0.162608
RJBAC P004	D23	DMSO (control)	67-68-5	59.3567	0.193303
RJBAC P004	D24	DMSO (control)	67-68-5	59.3674	0.204055
RJBAC P004	E01	DMSO (control)	67-68-5	59.1784	0.014999
RJBAC P004	E02	DMSO (control)	67-68-5	59.1094	-0.0539622
RJBAC P004	E03	Silver sulfadiazine	22199-08-2	59.1128	-0.0505683
RJBAC P004	E04	SC66	871361-88-5	59.0791	-0.0842644
RJBAC P004	E05	Sulfisomidine	515-64-0	N/A	N/A
RJBAC P004	E06	BFH772	890128-81-1	59.0797	-0.0836872
RJBAC P004	E07	Lomerizine hydrochloride	101477-54-7	59.0921	-0.0713135
RJBAC P004	E08	Verlukast sodium	115103-85-0	59.0469	-0.116485
RJBAC P004	E09	Darunavir	206361-99-1	59.0424	-0.120975
RJBAC P004	E10	JNJ-63533054	1802326-66-4	50.3799	-8.78352
RJBAC P004	E11	Eslicarbazepine Acetate	236395-14-5	59.0808	-0.0826142
RJBAC P004	E12	Relugolix	737789-87-6	59.156	-0.0073707
RJBAC P004	E13	Cetilistat	282526-98-1	59.089	-0.0743549
RJBAC P004	E14	MX69	1005264-47-0	59.1053	-0.0580869
RJBAC P004	E15	Pikamilone	34562-97-5	59.0821	-0.0813089
RJBAC P004	E16	PF-8380	1144035-53-9	59.0968	-0.0666059
RJBAC P004	E17	Piribedil	3605-01-4	59.1041	-0.0593241
RJBAC P004	E18	Endoxifen E-isomer hydrochloride	1197194-61-8	59.1333	-0.0301104
RJBAC P004	E19	Trimeprazine tartrate	4330-99-8	59.1012	-0.0621765
RJBAC P004	E20	Mirin	1198097-97-0	59.1676	0.00424691
RJBAC P004	E21	Benorilate	5003-48-5	59.1471	-0.0162725
RJBAC P004	E22	APY29	1216665-49-4	59.1825	0.0191007
RJBAC P004	E23	DMSO (control)	67-68-5	59.1841	0.0206696
RJBAC P004	E24	DMSO (control)	67-68-5	59.3401	0.176728
RJBAC P004	F01	DMSO (control)	67-68-5	59.1527	-0.0106639
RJBAC P004	F02	DMSO (control)	67-68-5	59.0862	-0.0771818
RJBAC P004	F03	SR9009	1379686-30-2	59.1328	-0.0306356
RJBAC P004	F04	Tepotinib	1100598-32-0	59.0611	-0.10228
RJBAC P004	F05	10074-G5	413611-93-5	59.0844	-0.0789756
RJBAC P004	F06	Salermide	1105698-15-4	59.1642	0.000820958
RJBAC P004	F07	SR9011	1379686-29-9	58.7261	-0.437319
RJBAC P004	F08	Telotristat Etiprate	1137608-69-5	59.1111	-0.0523078
RJBAC P004	F09	Bay 59-3074	406205-74-1	58.9984	-0.164953
RJBAC P004	F10	HLCL-61 hydrochloride	1158279-20-9	59.1244	-0.0389797
RJBAC P004	F11	SCH900776 S-isomer	891494-64-7	59.1253	-0.0381253
RJBAC P004	F12	BTZ043	1161233-85-7	59.1112	-0.0521926
RJBAC P004	F13	MCC950	210826-40-7	59.1779	0.0145081
RJBAC P004	F14	MCB-613	1162656-22-5	59.1353	-0.0280553
RJBAC P004	F15	CHIR-090	728865-23-4	59.1427	-0.0206396
RJBAC P004	F16	SF2523	1174428-47-7	59.1818	0.0184517
RJBAC P004	F17	Lasmiditan	439239-90-4	58.9705	-0.192873
RJBAC P004	F18	MRT68921	1190379-70-4	59.3055	0.142118
RJBAC P004	F19	GDC-0084	1382979-44-3	58.7111	-0.452294
RJBAC P004	F20	Donepezil HCl	120011-70-3	59.3324	0.169048
RJBAC P004	F21	BDA-366	1821496-27-8	59.3212	0.157763
RJBAC P004	F22	DASA-58	1203494-49-8	59.3331	0.169745
RJBAC P004	F23	DMSO (control)	67-68-5	59.345	0.181653
RJBAC P004	F24	DMSO (control)	67-68-5	59.3325	0.169154
RJBAC P004	G01	DMSO (control)	67-68-5	59.1212	-0.0421536
RJBAC P004	G02	DMSO (control)	67-68-5	59.1813	0.0179201
RJBAC P004	G03	Carazolol	57775-29-8	59.186	0.022657
RJBAC P004	G04	1S,3R-RSL3	1219810-16-8	59.0459	-0.11744
RJBAC P004	G05	Metamizole magnesium	63372-86-1	59.2066	0.0431688
RJBAC P004	G06	Serabelisib	1268454-23-4	59.1154	-0.0479869
RJBAC P004	G07	Dihydralazine sulphate	7327-87-9	59.0521	-0.11128
RJBAC P004	G08	Doravirine	1338225-97-0	59.0606	-0.102777
RJBAC P004	G09	Metadoxine	74536-44-0	59.0364	-0.127008
RJBAC P004	G10	YL0919	1339058-04-6	59.1209	-0.0424993
RJBAC P004	G11	Mildronate	76144-81-5	59.1731	0.00966774
RJBAC P004	G12	Dioxopromethazine hydrochloride	15374-15-9	59.1568	-0.00658079
RJBAC P004	G13	Potassium guaiacolsulfonate	78247-49-1	59.1106	-0.0527928
RJBAC P004	G14	Osimertinib mesylate	1421373-66-1	59.0555	-0.107896
RJBAC P004	G15	Nefazodone hydrochloride	82752-99-6	59.1302	-0.0331988
RJBAC P004	G16	Crenigacestat	1421438-81-4	59.0917	-0.0717295
RJBAC P004	G17	Delapril Hydrochloride	83435-67-0	59.1678	0.00438116
RJBAC P004	G18	HTHQ	148081-72-5	59.1472	-0.0161499
RJBAC P004	G19	Disodium clodronate tetrahydrate	88416-50-6	59.1371	-0.0263019
RJBAC P004	G20	U93631	152273-12-6	59.1751	0.0117599
RJBAC P004	G21	Cefminox Sodium	92636-39-0	59.0792	-0.0842165
RJBAC P004	G22	A-366	1527503-11-2	59.1322	-0.0311743
RJBAC P004	G23	DMSO (control)	67-68-5	59.1772	0.0138446
RJBAC P004	G24	DMSO (control)	67-68-5	59.1701	0.00673792
RJBAC P004	H01	DMSO (control)	67-68-5	59.1342	-0.0292356
RJBAC P004	H02	DMSO (control)	67-68-5	59.1333	-0.0301165
RJBAC P004	H03	GNE-3511	1496581-76-0	59.154	-0.00935631
RJBAC P004	H04	Merestinib	1206799-15-6	59.1195	-0.0439253
RJBAC P004	H05	RAF709	1628838-42-5	59.1536	-0.00983128
RJBAC P004	H06	Talazoparib	1207456-01-6	59.215	0.0515955
RJBAC P004	H07	SUN 11602	704869-38-5	59.3651	0.201755
RJBAC P004	H08	Gemcitabine HCl	122111-03-9	59.1409	-0.0225034
RJBAC P004	H09	Acebilustat	943764-99-6	59.1427	-0.020727
RJBAC P004	H10	CC-115	1228013-15-7	59.1278	-0.0356207
RJBAC P004	H11	D-Pantothenic acid	79-83-4	59.1388	-0.0246223
RJBAC P004	H12	Vesatolimod	1228585-88-3	59.1752	0.0118307
RJBAC P004	H13	HSP70-IN-1	1268273-90-0	59.0294	-0.133996
RJBAC P004	H14	Minomustine	1236199-60-2	59.1601	-0.00332486
RJBAC P004	H15	LW6	934593-90-5	59.441	0.277599
RJBAC P004	H16	Losartan Carboxylic Acid	124750-92-1	59.1582	-0.00519204
RJBAC P004	H17	BI-78D3	883065-90-5	59.3124	0.149053
RJBAC P004	H18	KS176	1253452-78-6	59.3776	0.214169
RJBAC P004	H19	Anemoside A3	129724-84-1	59.6181	0.454752
RJBAC P004	H20	JNJ-42153605	1254977-87-1	59.2277	0.0642977
RJBAC P004	H21	Ligustroflavone	260413-62-5	59.3099	0.146478
RJBAC P004	H22	Olumacostat Glasaretil	1261491-89-7	59.3156	0.152237
RJBAC P004	H23	DMSO (control)	67-68-5	59.3711	0.207744
RJBAC P004	H24	DMSO (control)	67-68-5	59.3679	0.204528
RJBAC P004	I01	DMSO (control)	67-68-5	59.2885	0.12515
RJBAC P004	I02	DMSO (control)	67-68-5	59.3362	0.172834
RJBAC P004	I03	Etilefrine hydrochloride	943-17-9	59.1549	-0.00852748
RJBAC P004	I04	Benodanil	15310-01-7	59.3553	0.191959
RJBAC P004	I05	Fluoromethalone	426-13-1	58.9945	-0.168904
RJBAC P004	I06	GSK963 (Racemate)	2049868-46-2	59.1065	-0.0568648
RJBAC P004	I07	Heptachlor-endo-epoxide	1024-57-3	59.1601	-0.00325649
RJBAC P004	I08	AZD3759	1626387-80-1	59.1578	-0.00555545
RJBAC P004	I09	SZL P1-41	222716-34-9	59.2262	0.0627937
RJBAC P004	I10	YM-90709	163769-88-8	59.207	0.043564
RJBAC P004	I11	Canertinib dihydrochloride	289499-45-2	59.1971	0.0337101
RJBAC P004	I12	PD-1/PD-L1 inhibitor 1	1675201-83-8	59.1451	-0.0182612
RJBAC P004	I13	(1R,2R)-Trans-N-Boc-1,2-Cyclohexanediamine	146504-07-6	59.1316	-0.031795
RJBAC P004	I14	SGC707	1687736-54-4	58.935	-0.228347
RJBAC P004	I15	Velpatasvir	1377049-84-7	58.2638	-0.89955
RJBAC P004	I16	HMN-176	173529-10-7	58.3598	-0.803598
RJBAC P004	I17	Imidazolidinyl urea	39236-46-9	59.0194	-0.144031
RJBAC P004	I18	YM-58483	223499-30-7	59.2004	0.0369661
RJBAC P004	I19	Alendronate sodium hydrate	121268-17-5	59.1334	-0.0300097
RJBAC P004	I20	Mycophenolic Acid Impurity	27979-57-3	59.169	0.00559913
RJBAC P004	I21	U73122	112648-68-7	59.3841	0.220708
RJBAC P004	I22	BH3I-1	300817-68-9	59.1608	-0.00257299
RJBAC P004	I23	DMSO (control)	67-68-5	59.321	0.157587
RJBAC P004	I24	DMSO (control)	67-68-5	59.3783	0.214881
RJBAC P004	J01	DMSO (control)	67-68-5	59.1584	-0.00498914
RJBAC P004	J02	DMSO (control)	67-68-5	59.1064	-0.0569776
RJBAC P004	J03	Mitomycin C	50-07-7	59.1496	-0.0137718
RJBAC P004	J04	GDC-0326	1282514-88-8	59.1778	0.0144263
RJBAC P004	J05	Icariside I	56725-99-6	59.3251	0.161746
RJBAC P004	J06	Verubecestat	1286770-55-5	59.1525	-0.0108941
RJBAC P004	J07	Schaftoside	51938-32-0	59.184	0.0206025
RJBAC P004	J08	NQ301	130089-98-4	59.321	0.157636
RJBAC P004	J09	Darolutamide	1297538-32-9	59.3056	0.14222
RJBAC P004	J10	Ozanimod	1306760-87-1	59.1778	0.0144014
RJBAC P004	J11	RO8994	1309684-94-3	59.1279	-0.0355274
RJBAC P004	J12	3-(4-Hydroxyphenyl)-1-propanol	10210-17-0	59.0742	-0.0891504
RJBAC P004	J13	AA26-9	1312782-34-5	59.1414	-0.0220141
RJBAC P004	J14	Rapastinel	117928-94-6	59.1599	-0.00353199
RJBAC P004	J15	Miransertib	1313881-70-7	59.3246	0.161205
RJBAC P004	J16	3',4'-Dihydroxyacetophenone	1197-09-7	59.3995	0.236066
RJBAC P004	J17	TMP 195	1314891-22-9	59.226	0.0626107
RJBAC P004	J18	MK-1064	1207253-08-4	59.3368	0.173449
RJBAC P004	J19	NOD-IN-1	132819-92-2	59.3117	0.148331
RJBAC P004	J20	PF-4136309	1341224-83-6	59.4098	0.246446
RJBAC P004	J21	Lercanidipine hydrochloride	132866-11-6	59.184	0.0205686
RJBAC P004	J22	DMSO (control)	67-68-5	59.2297	0.0663185
RJBAC P004	J23	DMSO (control)	67-68-5	59.3259	0.162555
RJBAC P004	J24	DMSO (control)	67-68-5	59.1214	-0.0419735
RJBAC P004	K01	DMSO (control)	67-68-5	59.1314	-0.0319462
RJBAC P004	K02	AZD6738	1352226-88-0	59.1184	-0.0450091
RJBAC P004	K03	PRT 4165	31083-55-3	59.1222	-0.0411486
RJBAC P004	K04	Ravoxertinib	1453848-26-4	58.8841	-0.279317
RJBAC P004	K05	KRIBB11	342639-96-7	59.1421	-0.0212769
RJBAC P004	K06	MonoMethyl auristatin F	745017-94-1	58.9729	-0.190446
RJBAC P004	K07	Leukadherin-1	344897-95-6	59.5366	0.373212
RJBAC P004	K08	Ponesimod	854107-55-4	59.1347	-0.028648
RJBAC P004	K09	Madrasin	374913-63-0	59.0908	-0.0725947
RJBAC P004	K10	Ciwujianoside-B	114902-16-8	59.0395	-0.12388
RJBAC P004	K11	Eliglustat	491833-29-5	58.9583	-0.205081
RJBAC P004	K12	NVP-TNKS656	1419949-20-4	59.1522	-0.0111514
RJBAC P004	K13	BGP-15	66611-37-8	58.9223	-0.241088
RJBAC P004	K14	Sulfachloropyridazine	80-32-0	59.1281	-0.0353352
RJBAC P004	K15	Sodium Glucuronic Acid	7182-77-6	59.1324	-0.030956
RJBAC P004	K16	Rg3039	1005504-62-0	59.1415	-0.0219011
RJBAC P004	K17	K858	72926-24-0	59.1447	-0.0186925
RJBAC P004	K18	Avadomide	1015474-32-4	59.2706	0.107251
RJBAC P004	K19	TAS-102	733030-01-8	59.0865	-0.0769112
RJBAC P004	K20	Sotagliflozin	1018899-04-1	59.0815	-0.0818914
RJBAC P004	K21	KM11060	774549-97-2	59.1462	-0.0171667
RJBAC P004	K22	DMSO (control)	67-68-5	59.1482	-0.015212
RJBAC P004	K23	DMSO (control)	67-68-5	59.3327	0.169269
RJBAC P004	K24	DMSO (control)	67-68-5	59.1557	-0.00766052
RJBAC P004	L01	DMSO (control)	67-68-5	59.1224	-0.0409802
RJBAC P004	L02	Erdafitinib	1346242-81-6	59.1698	0.0064462
RJBAC P004	L03	Itacitinib	1334298-90-6	59.0962	-0.0672
RJBAC P004	L04	TUG-891	1374516-07-0	59.1258	-0.0376353
RJBAC P004	L05	ML240	1346527-98-7	59.1931	0.0296808
RJBAC P004	L06	LYS01	1391426-22-4	59.1111	-0.0523004
RJBAC P004	L07	GSK583	1346547-00-9	59.0915	-0.0719018
RJBAC P004	L08	ML281	1404437-62-2	59.1337	-0.0297367
RJBAC P004	L09	Verinurad	1352792-74-5	59.0955	-0.0679278
RJBAC P004	L10	Thiomyristoyl	1429749-41-6	59.2604	0.0970144
RJBAC P004	L11	Olmutinib	1353550-13-6	59.127	-0.0363981
RJBAC P004	L12	GJ103	1459687-89-8	59.1772	0.0137915
RJBAC P004	L13	WEHI-345	1354825-58-3	59.1636	0.000180171
RJBAC P004	L14	CA-074 methyl ester	147859-80-1	59.1532	-0.0101601
RJBAC P004	L15	Necrosulfonamide	1360614-48-7	59.1824	0.0190106
RJBAC P004	L16	BAY1217389	1554458-53-5	59.3681	0.204705
RJBAC P004	L17	Lubiprostone	136790-76-6	59.1713	0.00795833
RJBAC P004	L18	Daminozide	1596-84-5	59.3412	0.177803
RJBAC P004	L19	RG 13022	136831-48-6	59.1513	-0.0121315
RJBAC P004	L20	2-PMPA	173039-10-6	59.2156	0.0522456
RJBAC P004	L21	RG 14620	136831-49-7	59.1894	0.0259979
RJBAC P004	L22	DMSO (control)	67-68-5	59.4336	0.270176
RJBAC P004	L23	DMSO (control)	67-68-5	59.3411	0.177751
RJBAC P004	L24	DMSO (control)	67-68-5	59.2134	0.04999
RJBAC P004	M01	DMSO (control)	67-68-5	59.3146	0.151187
RJBAC P004	M02	Anlotinib	1058156-90-3	59.1158	-0.0476279
RJBAC P004	M03	Sancycline	808-26-4	59.2937	0.130269
RJBAC P004	M04	PF-04418948	1078166-57-0	59.1637	0.000331653
RJBAC P004	M05	Wnt agonist 1	853220-52-7	59.0085	-0.154879
RJBAC P004	M06	VU 0357017 hydrochloride	1135242-13-5	59.1543	-0.00907284
RJBAC P004	M07	Dimethylenastron	863774-58-7	59.1467	-0.0166668
RJBAC P004	M08	MRT67307	1190378-57-4	59.1473	-0.0161258
RJBAC P004	M09	D-Pantothenic acid sodium salt	867-81-2	59.1708	0.00742568
RJBAC P004	M10	Brigatinib	1197953-54-0	59.0934	-0.0699579
RJBAC P004	M11	VTP-27999	942142-51-0	59.096	-0.0673723
RJBAC P004	M12	Solcitinib	1206163-45-2	59.0997	-0.0636659
RJBAC P004	M13	Deoxythymidine triphosphate	18423-43-3	59.2299	0.0665025
RJBAC P004	M14	UNC0638	1255580-76-7	59.1323	-0.0310777
RJBAC P004	M15	Dcimc chloride	4462-55-9	59.0867	-0.0766553
RJBAC P004	M16	3PO	13309-08-5	59.1405	-0.0229341
RJBAC P004	M17	Paritaprevir	1221573-85-8	61.1337	1.97029
RJBAC P004	M18	Ensartinib	1365267-27-1	59.1283	-0.0350635
RJBAC P004	M19	Ruboxistaurin hydrochloride	169939-93-9	59.1516	-0.0118071
RJBAC P004	M20	Ivosidenib	1448347-49-6	59.1355	-0.027899
RJBAC P004	M21	Endurobol	317318-70-0	59.18	0.0165849
RJBAC P004	M22	DMSO (control)	67-68-5	59.2074	0.0440502
RJBAC P004	M23	DMSO (control)	67-68-5	59.204	0.0406477
RJBAC P004	M24	DMSO (control)	67-68-5	59.1498	-0.0135602
RJBAC P004	N01	DMSO (control)	67-68-5	59.1228	-0.0405774
RJBAC P004	N02	Merimepodib	198821-22-6	59.1779	0.0145347
RJBAC P004	N03	ACY-738	1375465-91-0	59.1711	0.00768289
RJBAC P004	N04	Tebanicline hydrochloride	203564-54-9	59.1296	-0.0337645
RJBAC P004	N05	PBTZ169	1377239-83-2	59.1554	-0.00800172
RJBAC P004	N06	UK-371804	256477-09-5	59.1832	0.0197773
RJBAC P004	N07	GAL-021	1380341-99-0	59.1439	-0.0194537
RJBAC P004	N08	Pardoprunox hydrochloride	269718-83-4	59.1782	0.0147968
RJBAC P004	N09	PIK-III	1383716-40-2	59.1911	0.0277183
RJBAC P004	N10	Bay 41-4109 racemate	298708-79-9	59.1928	0.0293799
RJBAC P004	N11	Pantoprazole sodium	138786-67-1	59.1615	-0.00188555
RJBAC P004	N12	GRA-Ex-25	307983-31-9	59.1605	-0.00288074
RJBAC P004	N13	CZ415	1429639-50-8	59.1251	-0.038297
RJBAC P004	N14	Vicriviroc maleate	599179-03-0	59.1813	0.0179217
RJBAC P004	N15	UNC-2025	1429881-91-3	59.1664	0.00296828
RJBAC P004	N16	Importazole	662163-81-7	59.1986	0.0352527
RJBAC P004	N17	ORY-1001	1431326-61-2	59.2153	0.0519388
RJBAC P004	N18	ML348	899713-86-1	59.3128	0.149426
RJBAC P004	N19	YYA-021	144217-65-2	59.179	0.0156147
RJBAC P004	N20	Rolapitant hydrochloride	914462-92-3	59.1982	0.0347616
RJBAC P004	N21	Lu AF21934	1445605-23-1	59.1893	0.0259492
RJBAC P004	N22	DMSO (control)	67-68-5	59.3635	0.200072
RJBAC P004	N23	DMSO (control)	67-68-5	59.4071	0.243688
RJBAC P004	N24	DMSO (control)	67-68-5	59.3754	0.212035
RJBAC P004	O01	DMSO (control)	67-68-5	59.2921	0.128716
RJBAC P004	O02	Ddr1-In-1	1449685-96-4	59.1637	0.000337089
RJBAC P004	O03	A 740003	861393-28-4	59.3532	0.18986
RJBAC P004	O04	DprE1-IN-1	1494675-86-3	59.0165	-0.146846
RJBAC P004	O05	GNE 477	1032754-81-6	59.3164	0.153045
RJBAC P004	O06	GSK-2881078	1539314-06-1	59.2264	0.0630194
RJBAC P004	O07	Entrectinib	1108743-60-7	59.3421	0.178744
RJBAC P004	O08	Cutamesine dihydrochloride	165377-44-6	59.3483	0.184871
RJBAC P004	O09	XL413 hydrochloride	1169562-71-3	58.9037	-0.259728
RJBAC P004	O10	NLRP3 Inflammasome Inhibitor I	16673-34-0	59.308	0.144643
RJBAC P004	O11	CP21R7	125314-13-8	59.1684	0.00503014
RJBAC P004	O12	SHP099 hydrochloride	1801747-11-4	59.1017	-0.0616507
RJBAC P004	O13	S49076	1265965-22-7	59.1924	0.0289753
RJBAC P004	O14	17 alpha-propionate	19608-29-8	59.4387	0.275346
RJBAC P004	O15	AM-2394	1442684-77-6	59.0781	-0.0852487
RJBAC P004	O16	ITSA1	200626-61-5	59.2189	0.0555113
RJBAC P004	O17	HUHS015	1453097-13-6	59.367	0.203577
RJBAC P004	O18	Sodium Dichloroacetate	2156-56-1	59.3172	0.153796
RJBAC P004	O19	THZ1	1604810-83-4	59.3156	0.152169
RJBAC P004	O20	Carbocisteine	2387-59-9	59.384	0.220589
RJBAC P004	O21	AKT inhibitor VIII	612847-09-3	59.3578	0.194436
RJBAC P004	O22	DMSO (control)	67-68-5	59.3936	0.230209
RJBAC P004	O23	DMSO (control)	67-68-5	59.3735	0.210119
RJBAC P004	O24	DMSO (control)	67-68-5	59.3578	0.194409
RJBAC P004	P01	DMSO (control)	67-68-5	59.3389	0.175485
RJBAC P004	P02	S107	927871-76-9	59.3226	0.159172
RJBAC P004	P03	Mivebresib	1445993-26-9	59.3277	0.164291
RJBAC P004	P04	(±)-Equol	94105-90-5	59.364	0.200594
RJBAC P004	P05	(RS)-MCPG	146669-29-6	59.1299	-0.0335359
RJBAC P004	P06	Ezutromid	945531-77-1	59.3691	0.205679
RJBAC P004	P07	NS 638	150493-34-8	59.2174	0.0540551
RJBAC P004	P08	SB366791	472981-92-3	59.3643	0.200866
RJBAC P004	P09	Nazartinib	1508250-71-2	59.3291	0.165735
RJBAC P004	P10	Salirasib	162520-00-5	59.3654	0.202031
RJBAC P004	P11	CB-5083	1542705-92-9	59.2158	0.0524333
RJBAC P004	P12	KD025	911417-87-3	59.3655	0.202094
RJBAC P004	P13	ML264	1550008-55-3	59.1999	0.0365402
RJBAC P004	P14	GW 4869	6823-69-4	59.3592	0.195824
RJBAC P004	P15	NSC632839	157654-67-6	59.1898	0.0263724
RJBAC P004	P16	Olodaterol	868049-49-4	59.3471	0.183681
RJBAC P004	P17	MC-Val-Cit-PABC-PNP	159857-81-5	59.3529	0.189528
RJBAC P004	P18	Niraparib	1038915-60-4	59.3432	0.179855
RJBAC P004	P19	SCH58261	160098-96-4	59.2027	0.0393542
RJBAC P004	P20	Rilmenidine Phosphate	85409-38-7	59.4498	0.286422
RJBAC P004	P21	AZD3264	1609281-86-8	59.3913	0.227954
RJBAC P004	P22	DMSO (control)	67-68-5	59.3865	0.223105
RJBAC P004	P23	DMSO (control)	67-68-5	59.3251	0.161669
RJBAC P004	P24

## Sheet: Plate 5
Plate Barcode	Plate Location	Product Name	CAS Number	Apparent Tm (℃)	Calculated ΔTm (℃)
RJBAC P005	A01	DMSO (control)	67-68-5	59.3078	-0.0580364
RJBAC P005	A02	DMSO (control)	67-68-5	59.2645	-0.101352
RJBAC P005	A03	HA15	1609402-14-3	59.2544	-0.111407
RJBAC P005	A04	Dapiprazole Hydrochloride	72822-13-0	59.271	-0.0948608
RJBAC P005	A05	GSK591	1616391-87-7	59.272	-0.0938788
RJBAC P005	A06	Methyl L-histidinate dihydrochloride	7389-87-9	59.2871	-0.0787053
RJBAC P005	A07	VR23	1624602-30-7	58.9773	-0.388512
RJBAC P005	A08	Clofentezine	74115-24-5	59.3269	-0.0389876
RJBAC P005	A09	CPI-455	1628208-23-0	59.2554	-0.110399
RJBAC P005	A10	Bimolane	74550-97-3	59.2452	-0.120596
RJBAC P005	A11	FIIN-2	1633044-56-0	59.7153	0.349465
RJBAC P005	A12	TPI-1	79756-69-7	54.4387	-4.92717
RJBAC P005	A13	FIIN-3	1637735-84-2	59.7206	0.354757
RJBAC P005	A14	AR7	80306-38-3	59.2662	-0.0996228
RJBAC P005	A15	AZD9496	1639042-08-2	59.2429	-0.122978
RJBAC P005	A16	NSC59984	803647-40-7	59.3102	-0.0555945
RJBAC P005	A17	AZ6102	1645286-75-4	59.3115	-0.0543696
RJBAC P005	A18	GSK180736A	817194-38-0	59.3992	0.0333271
RJBAC P005	A19	Adelmidrol	1675-66-7	59.3691	0.00325616
RJBAC P005	A20	Lvguidingan	82351-05-1	59.3944	0.0285265
RJBAC P005	A21	Compound 401	168425-64-7	59.3454	-0.0203958
RJBAC P005	A22	AS1842856	836620-48-5	59.4013	0.0354114
RJBAC P005	A23	DMSO (control)	67-68-5	59.4038	0.0379353
RJBAC P005	A24	DMSO (control)	67-68-5	59.3695	0.00367067
RJBAC P005	B01	DMSO (control)	67-68-5	59.2861	-0.0797469
RJBAC P005	B02	DMSO (control)	67-68-5	59.3637	-0.00215697
RJBAC P005	B03	Avicularin	572-30-5	59.4167	0.0508607
RJBAC P005	B04	CAY10602	374922-43-7	59.2831	-0.0827432
RJBAC P005	B05	Corynoxeine	630-94-4	59.3034	-0.0624433
RJBAC P005	B06	AS-8351	796-42-9	59.3262	-0.0396591
RJBAC P005	B07	Neoliquiritin	5088-75-5	59.2525	-0.1133
RJBAC P005	B08	SB1317 hydrochloride	937270-47-8	59.2085	-0.157357
RJBAC P005	B09	Deapi-platycodin D	78763-58-3	59.2539	-0.111923
RJBAC P005	B10	C29	363600-92-4	59.3898	0.0240022
RJBAC P005	B11	Dasabuvir	1132935-63-7	58.8757	-0.490125
RJBAC P005	B12	ST 271	106392-48-7	59.3545	-0.0113695
RJBAC P005	B13	Isavuconazonium sulfate	946075-13-4	59.345	-0.0208565
RJBAC P005	B14	MLN2480	1096708-71-2	59.3563	-0.00957096
RJBAC P005	B15	AMD 3100 octahydrochloride	155148-31-5	59.2989	-0.0669348
RJBAC P005	B16	AG 126	118409-62-4	59.4423	0.0764312
RJBAC P005	B17	LY3023414	1386874-06-1	59.43	0.0641778
RJBAC P005	B18	c-Kit-IN-1	1225278-16-9	59.3504	-0.0154402
RJBAC P005	B19	Agnuside	11027-63-7	59.4729	0.10703
RJBAC P005	B20	SGI-7079	1239875-86-5	59.6319	0.266065
RJBAC P005	B21	N,N-Dimethylglycine	1118-68-9	59.5364	0.170544
RJBAC P005	B22	Mitapivat	1260075-17-9	59.502	0.136157
RJBAC P005	B23	DMSO (control)	67-68-5	59.4939	0.128095
RJBAC P005	B24	DMSO (control)	67-68-5	59.513	0.147116
RJBAC P005	C01	DMSO (control)	67-68-5	59.281	-0.0847934
RJBAC P005	C02	DMSO (control)	67-68-5	59.2973	-0.0685563
RJBAC P005	C03	TPEN	16858-02-9	59.2864	-0.0794552
RJBAC P005	C04	Pluripotin	839707-37-8	59.2301	-0.13571
RJBAC P005	C05	Su1498	168835-82-3	59.2059	-0.159906
RJBAC P005	C06	GSK269962A	850664-21-0	59.1506	-0.215267
RJBAC P005	C07	BLU-554	1707289-21-1	59.0727	-0.293186
RJBAC P005	C08	CFMTI	864864-17-5	59.2588	-0.107041
RJBAC P005	C09	E4CPG	170846-89-6	59.2876	-0.0782512
RJBAC P005	C10	Fostemsavir	864953-29-7	59.2816	-0.0842585
RJBAC P005	C11	RO 46-8443	175556-12-4	59.1059	-0.259944
RJBAC P005	C12	TRC 051384	867164-40-7	59.2522	-0.113636
RJBAC P005	C13	PHCCC	179068-02-1	59.2813	-0.0845231
RJBAC P005	C14	Apilimod mesylate	870087-36-8	59.2015	-0.164347
RJBAC P005	C15	Src Inhibitor 1	179248-59-0	59.3013	-0.0645528
RJBAC P005	C16	PCI-27483	871266-63-6	59.3268	-0.0389988
RJBAC P005	C17	NSC23005 Sodium	1796596-46-7	59.3685	0.00264844
RJBAC P005	C18	Fevipiprant	872365-14-5	59.3781	0.0122483
RJBAC P005	C19	BAY-876	1799753-84-6	59.3625	-0.00332511
RJBAC P005	C20	Quisinostat	875320-29-9	59.3764	0.0105586
RJBAC P005	C21	OICR-9429	1801787-56-3	59.3268	-0.0390829
RJBAC P005	C22	JI-101	900573-88-8	59.463	0.0971655
RJBAC P005	C23	DMSO (control)	67-68-5	59.3569	-0.00889397
RJBAC P005	C24	DMSO (control)	67-68-5	59.43	0.0641685
RJBAC P005	D01	DMSO (control)	67-68-5	59.3411	-0.0247265
RJBAC P005	D02	DMSO (control)	67-68-5	59.3098	-0.0560817
RJBAC P005	D03	(-)-Syringaresinol 4-O-β-D-glucopyranosi	137038-13-2	59.275	-0.0908106
RJBAC P005	D04	AG 555	133550-34-2	58.9561	-0.409723
RJBAC P005	D05	LICOCHALCONEC	144506-14-9	59.2605	-0.105335
RJBAC P005	D06	OTS964	1338545-07-5	59.2335	-0.132313
RJBAC P005	D07	Isosinensetin	17290-70-9	59.2894	-0.0764614
RJBAC P005	D08	GSK872	1346546-69-7	59.309	-0.0568686
RJBAC P005	D09	Guanidoacetic acid	352-97-6	59.3807	0.0148524
RJBAC P005	D10	HG-14-10-04	1356962-34-9	59.6635	0.297703
RJBAC P005	D11	Rhodojaponin V	37720-86-8	59.3041	-0.0617227
RJBAC P005	D12	ON123300	1357470-29-1	59.3909	0.0250727
RJBAC P005	D13	Citraconic acid	498-23-7	59.3356	-0.0302449
RJBAC P005	D14	PLX8394	1393466-87-9	59.3435	-0.0223614
RJBAC P005	D15	4-Hydroxyquinoline	611-36-9	59.3591	-0.00671103
RJBAC P005	D16	BQR-695	1513879-21-4	59.4006	0.0348038
RJBAC P005	D17	Allylglucosinolate monohydrate	64550-88-5	59.4454	0.0795823
RJBAC P005	D18	2-Deoxy-D-glucose	154-17-6	59.4266	0.0607886
RJBAC P005	D19	4-Pyridoxic Acid	82-82-6	59.4742	0.108403
RJBAC P005	D20	AZD8835	1620576-64-8	59.4707	0.104842
RJBAC P005	D21	Astragaloside III	84687-42-3	59.4109	0.045098
RJBAC P005	D22	LJH685	1627710-50-2	59.5071	0.141228
RJBAC P005	D23	DMSO (control)	67-68-5	59.4908	0.124987
RJBAC P005	D24	DMSO (control)	67-68-5	59.537	0.171191
RJBAC P005	E01	DMSO (control)	67-68-5	59.3303	-0.0355047
RJBAC P005	E02	DMSO (control)	67-68-5	59.3222	-0.0436412
RJBAC P005	E03	DEL-22379	181223-80-3	59.393	0.0271363
RJBAC P005	E04	SKL2001	909089-13-0	59.3012	-0.0646212
RJBAC P005	E05	CCG215022	1813527-81-9	59.308	-0.0578196
RJBAC P005	E06	ABC294640	915385-81-8	59.1925	-0.173367
RJBAC P005	E07	AZD0156	1821428-35-6	59.2919	-0.0739282
RJBAC P005	E08	AZD1283	919351-41-0	59.2963	-0.0695412
RJBAC P005	E09	Desmethylanethol trithione	18274-81-2	59.4147	0.0488806
RJBAC P005	E10	MGL3196	920509-32-6	59.2423	-0.123565
RJBAC P005	E11	MS023	1831110-54-3	59.2852	-0.0806817
RJBAC P005	E12	Valrocemide	92262-58-3	59.3306	-0.035242
RJBAC P005	E13	CPI-1189	183619-38-7	59.3318	-0.0340598
RJBAC P005	E14	T56-LIMKi	924473-59-6	59.349	-0.0168732
RJBAC P005	E15	eFT508	1849590-01-7	59.3403	-0.0254969
RJBAC P005	E16	MK-4101	935273-79-3	59.3179	-0.0479734
RJBAC P005	E17	SU 5214	186611-04-1	59.3471	-0.0187078
RJBAC P005	E18	CYM 5541	945128-26-7	59.3212	-0.0446203
RJBAC P005	E19	AZD5153 6-Hydroxy-2-naphthoic acid	1869912-40-2	59.3576	-0.00828164
RJBAC P005	E20	ISCK03	945526-43-2	59.3619	-0.00392441
RJBAC P005	E21	BI-7273	1883429-21-7	59.3677	0.00184196
RJBAC P005	E22	TB5	948841-07-4	59.4696	0.10378
RJBAC P005	E23	DMSO (control)	67-68-5	59.3964	0.0305225
RJBAC P005	E24	DMSO (control)	67-68-5	59.4305	0.0646662
RJBAC P005	F01	DMSO (control)	67-68-5	59.3337	-0.0321112
RJBAC P005	F02	DMSO (control)	67-68-5	59.3282	-0.0376305
RJBAC P005	F03	Qingyangshengenin	84745-94-8	59.3006	-0.0651956
RJBAC P005	F04	Autophinib	1644443-47-9	59.2746	-0.091252
RJBAC P005	F05	Gly-Leu	869-19-2	59.3587	-0.00718857
RJBAC P005	F06	CHMFL-BMX-078	1808288-51-8	59.435	0.0691862
RJBAC P005	F07	Cadazolid	1025097-10-2	59.2915	-0.0743758
RJBAC P005	F08	PF-6260933	1811510-56-1	59.3385	-0.0273003
RJBAC P005	F09	Nolatrexed	147149-76-6	59.3354	-0.0304659
RJBAC P005	F10	SB-242235	193746-75-7	59.3525	-0.0133775
RJBAC P005	F11	Sudoterb free base	676266-31-2	59.2785	-0.0873762
RJBAC P005	F12	LY3214996	1951483-29-6	59.3249	-0.0409913
RJBAC P005	F13	FTIDC	873551-53-2	59.3621	-0.0037645
RJBAC P005	F14	MTX-211	1952236-05-3	59.4288	0.0629684
RJBAC P005	F15	Bicyclol	118159-48-1	59.3699	0.00410134
RJBAC P005	F16	Genz-123346 free base	491833-30-8	59.403	0.0371858
RJBAC P005	F17	Avibactam sodium	1192491-61-4	59.4363	0.0704761
RJBAC P005	F18	Vacquinol-1	5428-80-8	59.4498	0.0839524
RJBAC P005	F19	Sivelestat	127373-66-4	59.5117	0.145855
RJBAC P005	F20	ZINC00881524	557782-81-7	59.4178	0.0519778
RJBAC P005	F21	Goserelin acetate	145781-92-6	59.5118	0.145966
RJBAC P005	F22	AST 487	630124-46-8	59.4806	0.114742
RJBAC P005	F23	DMSO (control)	67-68-5	59.4843	0.118483
RJBAC P005	F24	DMSO (control)	67-68-5	59.5405	0.17462
RJBAC P005	G01	DMSO (control)	67-68-5	59.3083	-0.0575274
RJBAC P005	G02	DMSO (control)	67-68-5	59.3157	-0.0501803
RJBAC P005	G03	CPI-637	1884712-47-3	59.2935	-0.0723694
RJBAC P005	G04	NIH-12848	959551-10-1	59.1938	-0.171997
RJBAC P005	G05	PD-166866	192705-79-6	59.2593	-0.106499
RJBAC P005	G06	Piceol	99-93-4	59.3327	-0.0331139
RJBAC P005	G07	SB239063	193551-21-2	59.2983	-0.06755
RJBAC P005	G08	Pimavanserin tartrate	706782-28-7	59.2057	-0.160094
RJBAC P005	G09	EAI045	1942114-09-1	59.2795	-0.0863221
RJBAC P005	G10	PF-CBP1 hydrochloride	2070014-93-4	59.3351	-0.0306962
RJBAC P005	G11	KYA1797K	1956356-56-1	59.3652	-0.000677633
RJBAC P005	G12	lutidinic acid	499-80-9	59.3266	-0.0392896
RJBAC P005	G13	ML364	1991986-30-1	59.472	0.10614
RJBAC P005	G14	Biapenem	120410-24-4	59.363	-0.00279692
RJBAC P005	G15	APS-2-79	2002381-31-7	59.2824	-0.0834432
RJBAC P005	G16	UNC 926 hydrochloride	1184136-10-4	59.3299	-0.0359353
RJBAC P005	G17	WNK463	2012607-27-9	59.3615	-0.00431705
RJBAC P005	G18	Dehydrocorydaline nitrate	13005-09-9	59.3494	-0.0164705
RJBAC P005	G19	EED226	2083627-02-3	59.3688	0.0029278
RJBAC P005	G20	Cornuside	131189-57-6	58.2258	-1.14001
RJBAC P005	G21	Absinthiin	1362-42-1	59.3274	-0.0384061
RJBAC P005	G22	DMSO (control)	67-68-5	59.3477	-0.0181471
RJBAC P005	G23	DMSO (control)	67-68-5	59.4159	0.0500549
RJBAC P005	G24	DMSO (control)	67-68-5	59.2927	-0.0731863
RJBAC P005	H01	DMSO (control)	67-68-5	59.3297	-0.0361375
RJBAC P005	H02	Afobazole hydrochloride	173352-39-1	59.3174	-0.0483925
RJBAC P005	H03	BX-517	850717-64-5	59.289	-0.0768902
RJBAC P005	H04	Abacavir sulfate	188062-50-2	59.3955	0.029667
RJBAC P005	H05	PKM2 inhibitor	94164-88-2	59.4037	0.0378994
RJBAC P005	H06	Delafloxacin	189279-58-1	59.3868	0.0209681
RJBAC P005	H07	Astragaloside	17429-69-5	59.3783	0.0124284
RJBAC P005	H08	Dantrolene sodium hemiheptahydrate	24868-20-0	59.3825	0.0166709
RJBAC P005	H09	Indoximod	110117-83-4	59.359	-0.00687052
RJBAC P005	H10	Vardenafil hydrochloride trihydrate	330808-88-3	59.3257	-0.0401267
RJBAC P005	H11	Amcasertib	1129403-56-0	59.7236	0.357757
RJBAC P005	H12	Besifloxacin HCl	405165-61-9	59.3603	-0.00551354
RJBAC P005	H13	Relebactam	1174018-99-5	59.4495	0.0836674
RJBAC P005	H14	Dexamethasone Sodium Phosphate	55203-24-2	59.3933	0.027464
RJBAC P005	H15	E6446	1219925-73-1	59.3968	0.0309775
RJBAC P005	H16	Betahistine	5638-76-6	59.4648	0.0989819
RJBAC P005	H17	Epetraborole hydrochloride	1234563-16-6	59.4858	0.119956
RJBAC P005	H18	Vorapaxar	618385-01-6	59.2309	-0.134952
RJBAC P005	H19	TRx0237 mesylate	1236208-20-0	59.49	0.124203
RJBAC P005	H20	Delamanid	681492-22-8	59.471	0.105125
RJBAC P005	H21	BMS-986020	1257213-50-5	59.4085	0.0426899
RJBAC P005	H22	DMSO (control)	67-68-5	59.4887	0.122857
RJBAC P005	H23	DMSO (control)	67-68-5	59.5492	0.183329
RJBAC P005	H24	DMSO (control)	67-68-5	59.3735	0.0076086
RJBAC P005	I01	DMSO (control)	67-68-5	59.3338	-0.0319926
RJBAC P005	I02	Farampator	211735-76-1	59.2875	-0.0783502
RJBAC P005	I03	Heteroclitin D	140369-76-2	59.3102	-0.0556351
RJBAC P005	I04	1400W dihydrochloride	214358-33-5	59.4149	0.0490581
RJBAC P005	I05	Desmethoxy yangonin	15345-89-8	59.4107	0.0448568
RJBAC P005	I06	Benthiazole	21564-17-0	58.1147	-1.25114
RJBAC P005	I07	Nicotiflorin	17650-84-9	59.4118	0.0459485
RJBAC P005	I08	Pinosylvin	22139-77-1	59.3654	-0.00042367
RJBAC P005	I09	Sauchinone	177931-17-8	59.2876	-0.078242
RJBAC P005	I10	BEC HCl	222638-67-7	59.3866	0.0207529
RJBAC P005	I11	Alisol A 24-acetate	18674-16-3	59.3133	-0.0525903
RJBAC P005	I12	Oxyclozanide	2277-92-1	59.6794	0.313571
RJBAC P005	I13	Peimisine	19773-24-1	59.3305	-0.0353487
RJBAC P005	I14	EBE-A22	229476-53-3	59.3453	-0.0205641
RJBAC P005	I15	Maackiain	19908-48-6	59.3777	0.0118682
RJBAC P005	I16	TMS	24144-92-1	59.3186	-0.0472555
RJBAC P005	I17	Solamargine	20311-51-7	59.3243	-0.0415644
RJBAC P005	I18	Velutin	25739-41-7	59.4656	0.0998065
RJBAC P005	I19	Dendrobine	2115-91-5	59.4005	0.0346994
RJBAC P005	I20	Favipiravir	259793-96-9	59.4507	0.0848707
RJBAC P005	I21	5,15-Diacetyl-3-benzoyllathyrol	218916-52-0	59.3966	0.0307897
RJBAC P005	I22	DMSO (control)	67-68-5	59.3871	0.0212673
RJBAC P005	I23	DMSO (control)	67-68-5	59.4684	0.102561
RJBAC P005	I24	DMSO (control)	67-68-5	59.3495	-0.0163542
RJBAC P005	J01	DMSO (control)	67-68-5	59.4094	0.0435871
RJBAC P005	J02	Amenamevir	841301-32-4	59.3328	-0.0330553
RJBAC P005	J03	S1RA hydrochloride	1265917-14-3	59.3331	-0.0327707
RJBAC P005	J04	Emedastine	87233-61-2	59.4167	0.050812
RJBAC P005	J05	Ocaperidona	129029-23-8	59.4161	0.0502145
RJBAC P005	J06	Visomitin	934826-68-3	59.436	0.0701275
RJBAC P005	J07	AHU377 calcium salt	1369773-39-6	59.4387	0.0728455
RJBAC P005	J08	HZ-1157	1009734-33-1	59.3967	0.0308128
RJBAC P005	J09	ZM241385	139180-30-6	59.3289	-0.0369251
RJBAC P005	J10	SPI 112	1051387-90-6	59.3437	-0.0221293
RJBAC P005	J11	VLX1570	1431280-51-1	59.284	-0.0818336
RJBAC P005	J12	UCPH-101	1118460-77-7	59.2663	-0.0995447
RJBAC P005	J13	PF-06282999	1435467-37-0	59.3808	0.0149861
RJBAC P005	J14	Delpazolid	1219707-39-7	59.3807	0.0148171
RJBAC P005	J15	Ledipasvir acetone	1441674-54-9	59.3807	0.0148448
RJBAC P005	J16	Desmethyl-VS-5584	1246535-95-4	59.4964	0.130572
RJBAC P005	J17	Resiquimod	144875-48-9	59.5091	0.143285
RJBAC P005	J18	lavendustin A	125697-92-9	59.3619	-0.00392083
RJBAC P005	J19	Talabostat mesylate	150080-09-4	59.5024	0.136509
RJBAC P005	J20	PF-3758309 hydrochloride	1279034-84-2	59.4687	0.102819
RJBAC P005	J21	L755507	159182-43-1	59.4547	0.0889056
RJBAC P005	J22	DMSO (control)	67-68-5	59.4802	0.114376
RJBAC P005	J23	DMSO (control)	67-68-5	59.5026	0.136742
RJBAC P005	J24	DMSO (control)	67-68-5	59.3331	-0.0327033
RJBAC P005	K01	DMSO (control)	67-68-5	59.3498	-0.0160358
RJBAC P005	K02	JWH-133	259869-55-1	59.3098	-0.0560322
RJBAC P005	K03	Polygalacic acid	22338-71-2	59.2794	-0.0864401
RJBAC P005	K04	TRAM-34	289905-88-0	59.2756	-0.0902489
RJBAC P005	K05	Sibiricose A6	241125-75-7	59.2883	-0.0775373
RJBAC P005	K06	Ro 67-7476	298690-60-5	59.3058	-0.0600369
RJBAC P005	K07	Isomangiferin	24699-16-9	59.8031	0.437238
RJBAC P005	K08	NVP-ACC789	300842-64-2	59.2579	-0.107973
RJBAC P005	K09	Protostemonine	27495-40-5	59.286	-0.0797946
RJBAC P005	K10	Sufugolix	308831-61-0	59.2133	-0.152538
RJBAC P005	K11	Negletein	29550-13-8	59.3114	-0.0544437
RJBAC P005	K12	IMR-1	310456-65-6	59.3312	-0.0346284
RJBAC P005	K13	Dehydrocorydalin	30045-16-0	59.2722	-0.0935963
RJBAC P005	K14	Glutaminase C-IN-1	311795-38-7	59.2966	-0.0692356
RJBAC P005	K15	Aloenin A	38412-46-3	59.3385	-0.0272952
RJBAC P005	K16	RS-1	312756-74-4	59.3591	-0.00676817
RJBAC P005	K17	Benzoylpaeoniflorin	38642-49-8	59.3645	-0.00131909
RJBAC P005	K18	FDI-6	313380-27-7	59.2633	-0.102553
RJBAC P005	K19	Worenine	38763-29-0	59.4011	0.0352884
RJBAC P005	K20	Cytosporone B	321661-62-5	59.3183	-0.047515
RJBAC P005	K21	Gamabufotalin	465-11-2	59.3483	-0.0175098
RJBAC P005	K22	DMSO (control)	67-68-5	59.3859	0.0200186
RJBAC P005	K23	DMSO (control)	67-68-5	59.3916	0.0257742
RJBAC P005	K24	DMSO (control)	67-68-5	59.415	0.0491626
RJBAC P005	L01	DMSO (control)	67-68-5	59.3472	-0.0186134
RJBAC P005	L02	AG 494	133550-35-3	59.0211	-0.344717
RJBAC P005	L03	CGS 27023A	161314-82-5	59.4037	0.0378714
RJBAC P005	L04	Anlotinib Dihydrochloride	1360460-82-7	59.261	-0.104882
RJBAC P005	L05	AZD3759 hydrochloride	1626387-81-2	59.3087	-0.0571143
RJBAC P005	L06	Dextrorphan tartrate	143-98-6	59.3897	0.0238537
RJBAC P005	L07	GLPG1690	1628260-79-6	59.2503	-0.115527
RJBAC P005	L08	AN2718	174672-06-1	59.3441	-0.0217261
RJBAC P005	L09	ETC-159	1638250-96-0	59.3302	-0.0356865
RJBAC P005	L10	SGC2085 HCl	1821908-49-9	59.2349	-0.130911
RJBAC P005	L11	Roblitinib	1708971-55-4	59.3422	-0.023675
RJBAC P005	L12	hnps-PLA Inhibitor	185298-58-2	59.3301	-0.0356999
RJBAC P005	L13	NCB-0846	1792999-26-8	59.3484	-0.0174589
RJBAC P005	L14	CID-25014542	220904-99-4	59.6311	0.265248
RJBAC P005	L15	Sulfatinib	1816307-67-1	59.4475	0.081659
RJBAC P005	L16	Norharmane	244-63-3	59.4131	0.0472469
RJBAC P005	L17	Anavex 2-73	195615-84-0	59.4434	0.0776069
RJBAC P005	L18	MSX-130	4051-59-6	59.5169	0.151077
RJBAC P005	L19	Succinobucol	216167-82-7	58.71	-0.655805
RJBAC P005	L20	MSX-127	6616-56-4	59.3096	-0.0562376
RJBAC P005	L21	DMSO (control)	67-68-5	59.493	0.127198
RJBAC P005	L22	DMSO (control)	67-68-5	59.5291	0.16329
RJBAC P005	L23	DMSO (control)	67-68-5	59.3466	-0.0192362
RJBAC P005	L24	DMSO (control)	67-68-5	59.4109	0.0450782
RJBAC P005	M01	IMR-1A	331862-41-0	59.3106	-0.055267
RJBAC P005	M02	Nootkatone	4674-50-4	59.2851	-0.0807818
RJBAC P005	M03	BQCA	338747-41-4	59.3616	-0.00424019
RJBAC P005	M04	Ginkgetin	481-46-9	59.5362	0.170374
RJBAC P005	M05	Acecainide hydrochloride	34118-92-8	59.3634	-0.0024419
RJBAC P005	M06	Thermopsine	486-90-8	61.9278	2.56196
RJBAC P005	M07	CCF642	346640-08-2	59.3724	0.00659672
RJBAC P005	M08	Tectochrysin	520-28-5	59.2854	-0.0804726
RJBAC P005	M09	SU 5205	3476-86-6	59.2631	-0.102715
RJBAC P005	M10	beta-Asarone	5273-86-9	59.3014	-0.0644782
RJBAC P005	M11	FCCP	370-86-5	59.4836	0.117773
RJBAC P005	M12	Herbacetin	527-95-7	59.3028	-0.0630155
RJBAC P005	M13	BVT-14225	376638-65-2	59.3416	-0.0242466
RJBAC P005	M14	Corynoxine	6877-32-3	59.3033	-0.062547
RJBAC P005	M15	Y16	429653-73-6	59.5213	0.155457
RJBAC P005	M16	Praeruptorin C	72463-77-5	59.1989	-0.16697
RJBAC P005	M17	WAY 200070	440122-66-7	59.5686	0.202731
RJBAC P005	M18	Glaucocalyxin A	79498-31-0	59.3575	-0.00838429
RJBAC P005	M19	Pamapimod	449811-01-2	59.3872	0.021366
RJBAC P005	M20	Glycocholic Acid Sodium Salt	863-57-0	59.3725	0.00665876
RJBAC P005	M21	DMSO (control)	67-68-5	59.4034	0.0375779
RJBAC P005	M22	DMSO (control)	67-68-5	59.3908	0.0249432
RJBAC P005	M23	DMSO (control)	67-68-5	59.3575	-0.0083648
RJBAC P005	M24	DMSO (control)	67-68-5	59.3504	-0.0153974
RJBAC P005	N01	Multi-kinase inhibitor I	778274-97-8	59.3328	-0.0330189
RJBAC P005	N02	Repertaxin	266359-83-5	59.3656	-0.000229048
RJBAC P005	N03	Fluonilid	790-69-2	59.4487	0.0828816
RJBAC P005	N04	Pyridoxal phosphate	54-47-7	59.3634	-0.0024537
RJBAC P005	N05	PF 429242	947303-87-9	59.3734	0.00759413
RJBAC P005	N06	AFN-1252	620175-39-5	59.3322	-0.0336462
RJBAC P005	N07	TAPI-1 trifluoroacetate	171235-71-5	59.348	-0.0178483
RJBAC P005	N08	LY404039	635318-11-5	59.3556	-0.0101946
RJBAC P005	N09	T.cruzi Inhibitor	1350920-22-7	59.3832	0.0173856
RJBAC P005	N10	Dasotraline hydrochloride	675126-08-6	59.2715	-0.09436
RJBAC P005	N11	TOFA	54857-86-2	58.1186	-1.24726
RJBAC P005	N12	MD 39-AM	72564-74-0	59.3635	-0.00237182
RJBAC P005	N13	1,4-Naphthoquinone	130-15-4	57.6635	-1.70235
RJBAC P005	N14	Acelarin	840506-29-8	59.4016	0.0357799
RJBAC P005	N15	N-Benzoyl-(2R,3S)-3-phenylisoserine	132201-33-3	59.4313	0.0654198
RJBAC P005	N16	S-38093	862896-30-8	59.4543	0.0884647
RJBAC P005	N17	FM381	2226521-65-7	59.4161	0.0502136
RJBAC P005	N18	4-Oxofenretinide	865536-65-8	59.4068	0.040964
RJBAC P005	N19	1-IODOADAMANTANE	768-93-4	59.4334	0.0675119
RJBAC P005	N20	Setipiprant	866460-33-5	59.4296	0.063799
RJBAC P005	N21	DMSO (control)	67-68-5	59.4934	0.127604
RJBAC P005	N22	DMSO (control)	67-68-5	59.5273	0.161478
RJBAC P005	N23	DMSO (control)	67-68-5	59.4345	0.0686564
RJBAC P005	N24	DMSO (control)	67-68-5	59.3863	0.0204716
RJBAC P005	O01	HhAntag	496794-70-8	59.4719	0.106078
RJBAC P005	O02	Salvianolic acid A	96574-01-5	59.3566	-0.0092761
RJBAC P005	O03	3-MATIDA	518357-51-2	59.4088	0.0429546
RJBAC P005	O04	Hupehenine	98243-57-3	59.4033	0.0374425
RJBAC P005	O05	Vulpinic Acid	521-52-8	59.558	0.192194
RJBAC P005	O06	6'-O-beta-D-Glucosylgentiopicroside	115713-06-9	59.3737	0.00787391
RJBAC P005	O07	Armepavine	524-20-9	59.3845	0.018661
RJBAC P005	O08	Coptisine sulfate	1198398-71-8	59.3587	-0.00712631
RJBAC P005	O09	Pentostatin	53910-25-1	59.3578	-0.00800831
RJBAC P005	O10	Epimedin A1	140147-77-9	59.34	-0.0257945
RJBAC P005	O11	URB602	565460-15-3	59.3708	0.00491469
RJBAC P005	O12	Isocurcumenol	24063-71-6	59.3698	0.00395263
RJBAC P005	O13	NSC 86429	5812-07-7	59.2977	-0.0681805
RJBAC P005	O14	Furanodienone	24268-41-5	59.4042	0.0383797
RJBAC P005	O15	ICA069673	582323-16-8	59.4007	0.0348501
RJBAC P005	O16	Byakangelicol	26091-79-2	59.3778	0.011977
RJBAC P005	O17	SMI-16a	587852-28-6	59.3938	0.0279895
RJBAC P005	O18	Leucoside	27661-51-4	59.4508	0.0850029
RJBAC P005	O19	Halofuginone hydrobromide	64924-67-0	59.4222	0.0563525
RJBAC P005	O20	Obtusifolin	477-85-0	59.5332	0.167386
RJBAC P005	O21	DMSO (control)	67-68-5	59.4037	0.0378269
RJBAC P005	O22	DMSO (control)	67-68-5	59.3859	0.0200859
RJBAC P005	O23	DMSO (control)	67-68-5	59.39	0.0241556
RJBAC P005	O24	DMSO (control)	67-68-5	59.4539	0.0880688
RJBAC P005	P01	Rosmanol	80225-53-2	59.4476	0.0817303
RJBAC P005	P02	LY2334737	892128-60-8	59.4503	0.0845081
RJBAC P005	P03	Vilazodone	163521-12-8	59.3428	-0.0230332
RJBAC P005	P04	XL-652	918348-67-1	59.2741	-0.0917471
RJBAC P005	P05	(S)-Amlodipine Besylate	103129-82-4	59.3456	-0.0202404
RJBAC P005	P06	RG-7112	939981-39-2	59.0765	-0.289301
RJBAC P005	P07	MK-8617	1187990-87-9	59.3884	0.022588
RJBAC P005	P08	Lotamilast	947620-48-6	59.4208	0.0550053
RJBAC P005	P09	3-TYP	120241-79-4	59.3662	0.000327125
RJBAC P005	P10	Fatostatin	298197-04-3	59.418	0.0521951
RJBAC P005	P11	SAR-20347	1450881-55-6	59.3508	-0.015076
RJBAC P005	P12	FIN56	1083162-61-1	59.4891	0.123298
RJBAC P005	P13	UNC-0642	1481677-78-4	59.4711	0.105281
RJBAC P005	P14	ASP-9521	1126084-37-4	59.4741	0.10825
RJBAC P005	P15	UNC3866	1872382-47-2	59.3889	0.0230986
RJBAC P005	P16	Targocil	1200443-21-5	59.3902	0.0243526
RJBAC P005	P17	TAK-659 hydrochloride	1952251-28-3	59.459	0.093196
RJBAC P005	P18	SKF-96365 hydrochloride	130495-35-1	59.4147	0.0488527
RJBAC P005	P19	KDM4D-IN-1	2098902-68-0	59.517	0.15119
RJBAC P005	P20	KML29	1380424-42-9	59.4435	0.0776274
RJBAC P005	P21	DMSO (control)	67-68-5	59.4857	0.119837
RJBAC P005	P22	DMSO (control)	67-68-5	59.5076	0.14179
RJBAC P005	P23
RJBAC P005	P24

## Sheet: Plate 6
Plate Barcode	Plate Location	Product Name	CAS Number	Apparent Tm (℃)	Calculated ΔTm (℃)
RJBAC P006	A01	DMSO (control)	67-68-5	59.0979	-0.0175879
RJBAC P006	A02	DMSO (control)	67-68-5	59.0634	-0.0520112
RJBAC P006	A03	PE859	1402727-29-0	59.275	0.159572
RJBAC P006	A04	1-Methoxy PMS	65162-13-2	58.822	-0.293506
RJBAC P006	A05	HJC0152 hydrochloride	1420290-99-8	59.1118	-0.00370142
RJBAC P006	A06	(±)-trans-ACPD	67684-64-4	59.0316	-0.0838935
RJBAC P006	A07	ML 18	1422269-30-4	59.5236	0.408136
RJBAC P006	A08	Esonarimod	101973-77-7	58.9007	-0.21477
RJBAC P006	A09	FX1	1426138-42-2	59.2028	0.0873566
RJBAC P006	A10	PF-04457845	1020315-31-4	58.7951	-0.320316
RJBAC P006	A11	VEGFR2 KiN/Ase Inhibitor I	15966-93-5	58.7246	-0.390865
RJBAC P006	A12	COTI-2	1039455-84-9	59.0425	-0.072995
RJBAC P006	A13	MI-136	1628316-74-4	59.0441	-0.0713787
RJBAC P006	A14	Melitracen hydrochloride	10563-70-9	59.015	-0.10045
RJBAC P006	A15	hVEGF-IN-1	1637443-98-1	58.9088	-0.206648
RJBAC P006	A16	TM5275 sodium	1103926-82-4	58.9025	-0.212989
RJBAC P006	A17	DO-IN-2	1668565-74-9	58.4804	-0.635044
RJBAC P006	A18	A-804598	1125758-85-1	59.087	-0.0284713
RJBAC P006	A19	IRAK4-IN-1	1820787-94-7	59.1568	0.0413551
RJBAC P006	A20	PF-04929113 Mesylate	1173111-67-5	59.1146	-0.000838019
RJBAC P006	A21	BT-11	1912399-75-7	59.177	0.0615333
RJBAC P006	A22	ALW-II-41-27	1186206-79-0	59.2277	0.112267
RJBAC P006	A23	DMSO (control)	67-68-5	59.2173	0.101839
RJBAC P006	A24	DMSO (control)	67-68-5	59.2357	0.120216
RJBAC P006	B01	DMSO (control)	67-68-5	59.0641	-0.05134
RJBAC P006	B02	DMSO (control)	67-68-5	59.0584	-0.0570977
RJBAC P006	B03	Indisulam	165668-41-7	59.1217	0.00627109
RJBAC P006	B04	Capmatinib 2HCl	1197376-85-4	59.0995	-0.0159143
RJBAC P006	B05	Tosedostat	238750-77-1	59.1014	-0.0140909
RJBAC P006	B06	A-1155463	1235034-55-5	58.9085	-0.207
RJBAC P006	B07	BMS-582949	623152-17-0	59.0132	-0.10228
RJBAC P006	B08	Pitofenone hydrochloride	1248-42-6	59.1611	0.0456389
RJBAC P006	B09	Flumatinib	895519-90-1	59.1067	-0.00874435
RJBAC P006	B10	GIBH-130	1252608-59-5	59.0266	-0.0889062
RJBAC P006	B11	Motolimod	926927-61-9	58.8637	-0.25175
RJBAC P006	B12	Saclofen	125464-42-8	59.1645	0.0490863
RJBAC P006	B13	DAMGO TFA	78123-71-4	59.169	0.0535892
RJBAC P006	B14	Tolfenpyrad	129558-76-5	59.0671	-0.0483701
RJBAC P006	B15	Cyclizine hydrochloride	303-25-3	59.3444	0.228899
RJBAC P006	B16	MK2-IN-1 hydrochloride	1314118-94-9	59.2263	0.110859
RJBAC P006	B17	Mequitazine	29216-28-2	59.3327	0.217195
RJBAC P006	B18	FRAX1036	1432908-05-8	59.3076	0.192166
RJBAC P006	B19	Stiripentol	49763-96-4	59.3975	0.282065
RJBAC P006	B20	Magnesium glycinate	14783-68-7	59.4296	0.314119
RJBAC P006	B21	Amifampridine	54-96-6	59.4207	0.305271
RJBAC P006	B22	Fluanisone	1480-19-9	59.4384	0.322905
RJBAC P006	B23	DMSO (control)	67-68-5	59.5557	0.440219
RJBAC P006	B24	DMSO (control)	67-68-5	59.4707	0.355223
RJBAC P006	C01	DMSO (control)	67-68-5	59.0513	-0.064169
RJBAC P006	C02	DMSO (control)	67-68-5	59.0115	-0.104
RJBAC P006	C03	NCT-503	1916571-90-8	58.9136	-0.201895
RJBAC P006	C04	TM5441	1190221-43-2	59.2037	0.0882634
RJBAC P006	C05	ML329	19992-50-8	59.0303	-0.0851407
RJBAC P006	C06	CBL0137 hydrochloride	1197397-89-9	59.0343	-0.0811619
RJBAC P006	C07	LYN-1604	2088939-99-3	58.8446	-0.270854
RJBAC P006	C08	AM966	1228690-19-4	58.803	-0.312422
RJBAC P006	C09	Selamectin	220119-17-5	58.6979	-0.417587
RJBAC P006	C10	Prexasertib dihydrochloride	1234015-54-3	59.0053	-0.110112
RJBAC P006	C11	Hoechst 33258	23491-45-4	59.6138	0.4983
RJBAC P006	C12	GPR120 receptor agonist	1234844-11-1	58.7472	-0.368243
RJBAC P006	C13	Broxaldine	3684-46-6	58.7874	-0.328108
RJBAC P006	C14	USP7/USP47 inhibitor	1247825-37-1	59.4034	0.287913
RJBAC P006	C15	CASIN	425399-05-9	59.0109	-0.104576
RJBAC P006	C16	SCH 23390 hydrochloride	125941-87-9	59.042	-0.0734858
RJBAC P006	C17	SB-756050	447410-57-3	59.0673	-0.0481217
RJBAC P006	C18	Upadacitinib	1310726-60-3	59.107	-0.00844836
RJBAC P006	C19	PEAQX	459836-30-7	59.1873	0.0718568
RJBAC P006	C20	GLPG0187	1320346-97-1	59.1273	0.0118144
RJBAC P006	C21	ML213	489402-47-3	59.072	-0.0434828
RJBAC P006	C22	AZD4635	1321514-06-0	59.0733	-0.042123
RJBAC P006	C23	DMSO (control)	67-68-5	59.1505	0.0350344
RJBAC P006	C24	DMSO (control)	67-68-5	59.1907	0.0752593
RJBAC P006	D01	DMSO (control)	67-68-5	59.0599	-0.0555703
RJBAC P006	D02	DMSO (control)	67-68-5	59.0755	-0.0399602
RJBAC P006	D03	Ceftizoxime	68401-81-0	59.0331	-0.0823367
RJBAC P006	D04	L-Argininamide dihydrochloride	14975-30-5	59.0216	-0.0938984
RJBAC P006	D05	Gadopentetate dimeglumine	86050-77-3	59.043	-0.0724875
RJBAC P006	D06	Etoxazole	153233-91-1	58.8888	-0.226678
RJBAC P006	D07	3,5-Diiodo-L-thyronine	1041-01-6	58.9278	-0.187664
RJBAC P006	D08	LJI308	1627709-94-7	59.0709	-0.044526
RJBAC P006	D09	Hydroxyhexamide	3168-01-2	59.0646	-0.0508172
RJBAC P006	D10	HMN-154	173528-92-2	59.1276	0.0121191
RJBAC P006	D11	Estramustine phosphate sodium	52205-73-9	58.8918	-0.223677
RJBAC P006	D12	CP 376395	175140-00-8	58.9889	-0.126556
RJBAC P006	D13	Dapagliflozin ((2S)-1,2-propanediol, hydrate)	960404-48-2	59.1268	0.0113877
RJBAC P006	D14	CeMMEC13	1790895-25-8	59.1393	0.0238092
RJBAC P006	D15	Flibanserin	167933-07-5	59.0773	-0.0381204
RJBAC P006	D16	PD0166285	185039-89-8	59.0815	-0.0339368
RJBAC P006	D17	Bilastine	202189-78-4	59.3802	0.264743
RJBAC P006	D18	Porcupine-IN-1	2036044-77-4	59.3979	0.282407
RJBAC P006	D19	Protirelin	24305-27-9	59.4197	0.304215
RJBAC P006	D20	SB 271046 hydrochloride	209481-24-3	59.3458	0.230327
RJBAC P006	D21	Rucaparib	283173-50-2	59.3171	0.201636
RJBAC P006	D22	SLV-2436	2095704-43-9	59.3608	0.245367
RJBAC P006	D23	DMSO (control)	67-68-5	59.4556	0.340174
RJBAC P006	D24	DMSO (control)	67-68-5	59.5308	0.415317
RJBAC P006	E01	DMSO (control)	67-68-5	59.0479	-0.067598
RJBAC P006	E02	DMSO (control)	67-68-5	59.1281	0.0126235
RJBAC P006	E03	IWP 4	686772-17-8	58.9093	-0.206164
RJBAC P006	E04	PF-4840154	1332708-14-1	58.7963	-0.31916
RJBAC P006	E05	UAMC 00039 dihydrochloride	697797-51-6	59.0556	-0.0598525
RJBAC P006	E06	AX-024 HCl	1704801-24-0	59.0249	-0.0905454
RJBAC P006	E07	AG 1406	71308-34-4	59.2556	0.140094
RJBAC P006	E08	Belizatinib	1357920-84-3	58.8836	-0.231865
RJBAC P006	E09	Bisantrene	78186-34-2	59.0171	-0.0983588
RJBAC P006	E10	GNE-617	1362154-70-8	58.8962	-0.219236
RJBAC P006	E11	ML335	825658-06-8	58.9841	-0.131311
RJBAC P006	E12	Tropifexor	1383816-29-2	58.4245	-0.690982
RJBAC P006	E13	BTB-1	86030-08-2	58.9972	-0.118273
RJBAC P006	E14	Fmoc-Val-Ala-PAB	1394238-91-5	59.0327	-0.0827272
RJBAC P006	E15	BPTU	870544-59-5	59.2105	0.0950587
RJBAC P006	E16	CGP 52432	139667-74-6	59.0588	-0.0567091
RJBAC P006	E17	FIPI	939055-18-2	58.9598	-0.155672
RJBAC P006	E18	CCT241736	1402709-93-6	59.0345	-0.0809938
RJBAC P006	E19	JK-P3	942655-44-9	58.9469	-0.168584
RJBAC P006	E20	evobrutinib	1415823-73-2	59.0495	-0.0659817
RJBAC P006	E21	QS 11	944328-88-5	59.122	0.00658427
RJBAC P006	E22	Miriplatin	141977-79-9	59.0948	-0.0206899
RJBAC P006	E23	DMSO (control)	67-68-5	59.1697	0.0542879
RJBAC P006	E24	DMSO (control)	67-68-5	59.1662	0.0507067
RJBAC P006	F01	DMSO (control)	67-68-5	59.0225	-0.092932
RJBAC P006	F02	DMSO (control)	67-68-5	59.1175	0.00202198
RJBAC P006	F03	Isepamicin sulfate	67814-76-0	59.0593	-0.0561165
RJBAC P006	F04	RO1138452	221529-58-4	58.8831	-0.23238
RJBAC P006	F05	Varenicline	866823-63-4	59.0477	-0.0677878
RJBAC P006	F06	Roflumilast N-oxide	292135-78-5	59.0386	-0.0768958
RJBAC P006	F07	R-IMPP	2133832-83-2	58.9989	-0.116535
RJBAC P006	F08	L-685,458	292632-98-5	59.156	0.0405573
RJBAC P006	F09	Dolasetron	115956-12-2	59.1718	0.0563724
RJBAC P006	F10	CID5721353	301356-95-6	59.0325	-0.0829832
RJBAC P006	F11	Amylmetacresol	1300-94-3	59.1103	-0.00519389
RJBAC P006	F12	Monastrol	329689-23-8	59.0664	-0.0490843
RJBAC P006	F13	Grazoprevir	1350514-68-9	59.0369	-0.0785487
RJBAC P006	F14	TD-198946	364762-86-7	58.8183	-0.297115
RJBAC P006	F15	Alprenolol	13655-52-2	59.2111	0.0956054
RJBAC P006	F16	PK11007	38275-34-2	59.2627	0.14722
RJBAC P006	F17	Elbasvir	1370468-36-2	59.1742	0.0587598
RJBAC P006	F18	Glycyl-L-Histidyl-L-Lysine	49557-75-7	59.2922	0.17672
RJBAC P006	F19	Chromium picolinate	14639-25-9	59.3843	0.268813
RJBAC P006	F20	S-(5'-Adenosyl)-L-methionine tosylate	52248-03-0	59.3955	0.280062
RJBAC P006	F21	AHU-377	149709-62-6	59.2917	0.176237
RJBAC P006	F22	UK-5099	56396-35-1	59.351	0.235546
RJBAC P006	F23	DMSO (control)	67-68-5	59.4543	0.338827
RJBAC P006	F24	DMSO (control)	67-68-5	59.4736	0.35813
RJBAC P006	G01	DMSO (control)	67-68-5	59.0242	-0.0912408
RJBAC P006	G02	DMSO (control)	67-68-5	59.0264	-0.0890354
RJBAC P006	G03	Mycro-3	944547-46-0	59.3864	0.270897
RJBAC P006	G04	DIM-C-pPhOH	151358-47-3	59.1628	0.0473345
RJBAC P006	G05	KKL-10	952849-76-2	59.0955	-0.0199212
RJBAC P006	G06	ML355	1532593-30-8	59.0855	-0.0299518
RJBAC P006	G07	GGTI 298	1217457-86-7	59.3389	0.223441
RJBAC P006	G08	Hydroxyfasudil Hydrochloride	155558-32-0	59.0296	-0.0858117
RJBAC P006	G09	Takinib	1111556-37-6	59.029	-0.08641
RJBAC P006	G10	DprE1-IN-2	1615713-87-5	59.034	-0.0814179
RJBAC P006	G11	SC-560	188817-13-2	58.9552	-0.160302
RJBAC P006	G12	Pimodivir	1629869-44-8	59.0575	-0.0579197
RJBAC P006	G13	Testolone	1182367-47-0	59.0204	-0.095024
RJBAC P006	G14	BAR 501	1632118-69-4	58.7182	-0.39721
RJBAC P006	G15	LGD-3303	917891-35-1	59.109	-0.00643669
RJBAC P006	G16	TLR7-agonist-1	1642857-69-9	59.0199	-0.0955768
RJBAC P006	G17	(+)-Isocorydine hydrochloride	13552-72-2	59.0368	-0.0786361
RJBAC P006	G18	KPT-9274	1643913-93-2	59.2524	0.136948
RJBAC P006	G19	KIN1148	1428729-56-9	58.9946	-0.120884
RJBAC P006	G20	Nampt-IN-1	1698878-14-6	59.0785	-0.036917
RJBAC P006	G21	Antibiotic-202	1616113-45-1	59.1474	0.0319678
RJBAC P006	G22	SR-4370	1816294-67-3	58.9229	-0.192597
RJBAC P006	G23	DMSO (control)	67-68-5	59.1504	0.0349119
RJBAC P006	G24	DMSO (control)	67-68-5	59.1224	0.00695424
RJBAC P006	H01	DMSO (control)	67-68-5	59.1014	-0.0140398
RJBAC P006	H02	DMSO (control)	67-68-5	59.0581	-0.057311
RJBAC P006	H03	Perospirone	150915-41-6	58.9972	-0.118307
RJBAC P006	H04	Buprofezin	69327-76-0	58.9952	-0.120298
RJBAC P006	H05	Tiaprofenic acid	33005-95-7	59.0707	-0.0447261
RJBAC P006	H06	BAY 61-3606	732983-37-8	59.0622	-0.053242
RJBAC P006	H07	Dinoprost Tromethamine	38562-01-5	59.1125	-0.00294825
RJBAC P006	H08	Cis-ACBD	73550-55-7	59.1976	0.082124
RJBAC P006	H09	Trioxsalen	3902-71-4	59.1044	-0.0110204
RJBAC P006	H10	N-Acetyl-D-Glucosamine	7512-17-6	59.1446	0.0291796
RJBAC P006	H11	Lucanthone	479-50-5	59.0436	-0.0718809
RJBAC P006	H12	8-OH-Dpat	78950-78-4	59.1036	-0.0119028
RJBAC P006	H13	Procaine penicillin G	54-35-3	59.3246	0.209185
RJBAC P006	H14	NSC348884	81624-55-7	59.3373	0.221848
RJBAC P006	H15	Pentagastrin	5534-95-2	59.2672	0.15179
RJBAC P006	H16	DL-3-Phenyllactic acid	828-01-3	59.2744	0.158976
RJBAC P006	H17	Tibolone	5630-53-5	59.2651	0.149648
RJBAC P006	H18	Buparvaquone	88426-33-9	59.5141	0.398638
RJBAC P006	H19	Propacetamol Hydrochloride	66532-86-3	59.5099	0.394431
RJBAC P006	H20	Azoramide	932986-18-0	59.4247	0.309197
RJBAC P006	H21	Fursultiamine	804-30-8	59.3619	0.246441
RJBAC P006	H22	LDC-4297 HCl	1453834-21-3	59.3302	0.214698
RJBAC P006	H23	DMSO (control)	67-68-5	59.4484	0.332897
RJBAC P006	H24	DMSO (control)	67-68-5	59.5204	0.404956
RJBAC P006	I01	DMSO (control)	67-68-5	59.1336	0.0181612
RJBAC P006	I02	DMSO (control)	67-68-5	59.0868	-0.0286497
RJBAC P006	I03	LLY-507	1793053-37-8	59.3715	0.256067
RJBAC P006	I04	LY 334370	182563-08-2	59.1483	0.0328545
RJBAC P006	I05	OSS_128167	887686-02-4	59.0224	-0.0931045
RJBAC P006	I06	Mc-Val-Ala-PAB	1870916-87-2	58.1648	-0.950658
RJBAC P006	I07	EPZ020411 2HCl	1700663-41-7	59.1004	-0.0150424
RJBAC P006	I08	ML327	1883510-31-3	59.0558	-0.0596622
RJBAC P006	I09	Iso-H7 dihydrochloride	140663-38-3	59.0724	-0.0430417
RJBAC P006	I10	LTI-291	1919820-28-2	58.8768	-0.238616
RJBAC P006	I11	WZB117	1223397-11-2	59.2534	0.13793
RJBAC P006	I12	PTP1B-IN-2	1919853-46-5	59.1122	-0.00330111
RJBAC P006	I13	GSK2981278	1474110-21-8	59.1945	0.0790811
RJBAC P006	I14	PF-06840003	198474-05-4	59.1458	0.0303664
RJBAC P006	I15	Probucol disuccinate	216168-45-5	56.5732	-2.5423
RJBAC P006	I16	(R)-GNE-140	2003234-63-5	59.2032	0.0877007
RJBAC P006	I17	R162	64302-87-0	59.2425	0.126999
RJBAC P006	I18	MOZ-IN-3	2055397-18-5	58.9292	-0.186288
RJBAC P006	I19	STAT5 Inhibitor	285986-31-4	59.1571	0.0415951
RJBAC P006	I20	SR-18292	2095432-55-4	59.0802	-0.035255
RJBAC P006	I21	CY-09	1073612-91-5	59.3071	0.191634
RJBAC P006	I22	FL-411	2118944-88-8	59.1047	-0.0107215
RJBAC P006	I23	DMSO (control)	67-68-5	59.1645	0.0490211
RJBAC P006	I24	DMSO (control)	67-68-5	59.1397	0.0242644
RJBAC P006	J01	DMSO (control)	67-68-5	59.0472	-0.068219
RJBAC P006	J02	DMSO (control)	67-68-5	59.182	0.0665348
RJBAC P006	J03	Procaterol hydrochloride	81262-93-3	58.9997	-0.115745
RJBAC P006	J04	UNC2025 2HCl	1429881-91-3	59.1467	0.0311931
RJBAC P006	J05	Cariprazine	839712-12-8	59.0684	-0.0470376
RJBAC P006	J06	A-674563 HCl	552325-73-2	59.1142	-0.00123685
RJBAC P006	J07	Acrivastine	87848-99-5	59.2188	0.103363
RJBAC P006	J08	Sematilide HCl	101526-62-9	59.1668	0.0513433
RJBAC P006	J09	LY3009120	1454682-72-4	59.1766	0.0611085
RJBAC P006	J10	GK921	1025015-40-0	59.0889	-0.0265368
RJBAC P006	J11	Netupitant	290297-26-6	58.823	-0.292421
RJBAC P006	J12	lavendustin B	125697-91-8	58.9245	-0.190991
RJBAC P006	J13	Gilteritinib	1254053-43-4	59.196	0.0805113
RJBAC P006	J14	Encorafenib	1269440-17-6	59.3005	0.185057
RJBAC P006	J15	WIN 55,212-2 Mesylate	131543-23-2	59.0671	-0.0483375
RJBAC P006	J16	BMS-911543	1271022-90-2	59.3531	0.237676
RJBAC P006	J17	EMA401	1316755-16-4	59.3714	0.255895
RJBAC P006	J18	L-Glutamic acid monosodium salt	142-47-2	59.4268	0.311366
RJBAC P006	J19	JD-5037	1392116-14-1	59.1871	0.071612
RJBAC P006	J20	Wortmannin	19545-26-7	59.4429	0.327403
RJBAC P006	J21	CEP-40783	1437321-24-8	59.1847	0.0692532
RJBAC P006	J22	SU5402	215543-92-3	59.4282	0.312721
RJBAC P006	J23	DMSO (control)	67-68-5	59.4433	0.327852
RJBAC P006	J24	DMSO (control)	67-68-5	59.5571	0.441678
RJBAC P006	K01	DMSO (control)	67-68-5	59.1108	-0.00467757
RJBAC P006	K02	DMSO (control)	67-68-5	59.0652	-0.0502194
RJBAC P006	K03	INF39	866028-26-4	59.0222	-0.0932531
RJBAC P006	K04	SR17018	2134602-45-0	58.9822	-0.133233
RJBAC P006	K05	XMU-MP-1	2061980-01-4	58.8722	-0.243307
RJBAC P006	K06	Tulathromycin A	217500-96-4	59.0712	-0.0442807
RJBAC P006	K07	SirReal2	709002-46-0	58.7207	-0.394797
RJBAC P006	K08	SEA-0400	223104-29-8	58.8661	-0.249356
RJBAC P006	K09	THZ531	1702809-17-3	59.0469	-0.0685725
RJBAC P006	K10	Syk Inhibitor II (hydrochloride)	227449-73-2	58.9911	-0.124363
RJBAC P006	K11	Zuclopenthixol	53772-83-1	58.828	-0.287432
RJBAC P006	K12	5-Iodotubercidin	24386-93-4	59.0384	-0.0770734
RJBAC P006	K13	(E/Z)-Endoxifen	110025-28-0	58.6434	-0.47209
RJBAC P006	K14	Tinoridine hydrochloride	25913-34-2	58.8872	-0.22822
RJBAC P006	K15	ML221	877636-42-5	59.0085	-0.106994
RJBAC P006	K16	Isoxazole	288-14-2	59.0457	-0.0697362
RJBAC P006	K17	HAMNO	138736-73-9	58.8518	-0.263685
RJBAC P006	K18	Senicapoc	289656-45-7	58.9822	-0.133223
RJBAC P006	K19	I-BRD9	1714146-59-4	59.0225	-0.0929942
RJBAC P006	K20	CIL56	300802-28-2	58.9567	-0.15878
RJBAC P006	K21	BI-9564	1883429-22-8	59.067	-0.0485069
RJBAC P006	K22	PCI-29732	330786-25-9	58.7624	-0.353037
RJBAC P006	K23	DMSO (control)	67-68-5	59.1122	-0.00321172
RJBAC P006	K24	DMSO (control)	67-68-5	59.1057	-0.00976684
RJBAC P006	L01	DMSO (control)	67-68-5	59.0836	-0.03184
RJBAC P006	L02	DMSO (control)	67-68-5	59.088	-0.0274171
RJBAC P006	L03	PF-06409577	1467057-23-3	59.0282	-0.0872649
RJBAC P006	L04	Ixabepilone	219989-84-1	59.051	-0.06449
RJBAC P006	L05	LB-100	1632032-53-1	59.0429	-0.0725926
RJBAC P006	L06	SKF38393 HCl	62717-42-4	58.3938	-0.72167
RJBAC P006	L07	Lificiguat	170632-47-0	59.0687	-0.0467383
RJBAC P006	L08	Sapogenins Glycosides	8047-15-2	59.0527	-0.0627199
RJBAC P006	L09	Ferrous Bisglycinate	20150-34-9	59.2186	0.103118
RJBAC P006	L10	Voxtalisib	934493-76-2	59.0529	-0.0625373
RJBAC P006	L11	AR-M 1000390 hydrochloride	209808-47-9	59.0597	-0.0557951
RJBAC P006	L12	BMS-813160	1286279-29-5	59.1743	0.0588143
RJBAC P006	L13	Tirapazamine	27314-97-2	59.154	0.0385639
RJBAC P006	L14	BMS-309403	300657-03-8	58.7488	-0.366618
RJBAC P006	L15	Irosustat	288628-05-7	59.2392	0.123742
RJBAC P006	L16	MSX-122	897657-95-3	59.3361	0.220641
RJBAC P006	L17	E7820	289483-69-8	59.3487	0.233215
RJBAC P006	L18	Hexythiazox	78587-05-0	59.249	0.133518
RJBAC P006	L19	PRIMA-1Met	5291-32-7	59.4086	0.293158
RJBAC P006	L20	Chlorphenesin	104-29-0	59.3679	0.25243
RJBAC P006	L21	4-Hydroxytamoxifen	68392-35-8	58.9238	-0.191668
RJBAC P006	L22	Polaprezinc	107667-60-7	59.399	0.283502
RJBAC P006	L23	DMSO (control)	67-68-5	59.4406	0.325118
RJBAC P006	L24	DMSO (control)	67-68-5	59.4549	0.339434
RJBAC P006	M01	DMSO (control)	67-68-5	59.0703	-0.0451265
RJBAC P006	M02	DMSO (control)	67-68-5	59.079	-0.0364811
RJBAC P006	M03	YU238259	1943733-16-1	59.1432	0.0277533
RJBAC P006	M04	LX2343	333745-53-2	59.0405	-0.0750017
RJBAC P006	M05	A-196	1982372-88-2	58.9897	-0.125762
RJBAC P006	M06	DIM-C-pPhOCH3	33985-68-1	59.1144	-0.00109403
RJBAC P006	M07	Tretazicar	21919-05-1	59.095	-0.020504
RJBAC P006	M08	Preladenant	377727-87-2	59.0355	-0.0799926
RJBAC P006	M09	Palifosfamide	31645-39-3	59.0323	-0.0831119
RJBAC P006	M10	CaCCinh-A01	407587-33-1	59.0722	-0.0432416
RJBAC P006	M11	IPTG	367-93-1	59.0166	-0.0988617
RJBAC P006	M12	Skp2 Inhibitor C1	432001-69-9	59.0497	-0.0657851
RJBAC P006	M13	CeMMEC1	440662-09-9	59.0308	-0.0846123
RJBAC P006	M14	Ac-CoA Synthase Inhibitor1	508186-14-9	58.9028	-0.212696
RJBAC P006	M15	Ki20227	623142-96-1	58.933	-0.182495
RJBAC P006	M16	Edonerpic maleate	519187-97-4	59.1117	-0.00371113
RJBAC P006	M17	iCRT3	901751-47-1	58.9047	-0.21072
RJBAC P006	M18	Mebhydroline	524-81-2	58.9575	-0.157958
RJBAC P006	M19	ACTB-1003	939805-30-8	58.9201	-0.195341
RJBAC P006	M20	AZD2098	566203-88-1	59.0704	-0.045035
RJBAC P006	M21	SAG hydrochloride	912545-86-9	58.882	-0.233469
RJBAC P006	M22	F1063-0967	613225-56-2	59.0736	-0.041827
RJBAC P006	M23	DMSO (control)	67-68-5	59.1242	0.00874413
RJBAC P006	M24	DMSO (control)	67-68-5	59.1206	0.00518336
RJBAC P006	N01	DMSO (control)	67-68-5	59.1506	0.035111
RJBAC P006	N02	DMSO (control)	67-68-5	59.1095	-0.00595971
RJBAC P006	N03	Roquinimex	84088-42-6	59.1231	0.00768537
RJBAC P006	N04	Bictegravir	1611493-60-7	59.1023	-0.0131449
RJBAC P006	N05	Bitopertin	845614-11-1	59.0319	-0.0835626
RJBAC P006	N06	Clonixin	17737-65-4	59.1498	0.0343016
RJBAC P006	N07	Elafibranor	923978-27-2	58.9827	-0.132804
RJBAC P006	N08	Tafamidis	594839-88-0	59.036	-0.0794441
RJBAC P006	N09	GSK2879552 2HCl	1401966-69-5	59.0918	-0.0236433
RJBAC P006	N10	Asunaprevir	630420-16-5	59.003	-0.112432
RJBAC P006	N11	(+)-Taxifolin	17654-26-1	58.1655	-0.949968
RJBAC P006	N12	Triclocarban	101-20-2	59.5829	0.467404
RJBAC P006	N13	CCT196969	1163719-56-9	59.1097	-0.00572058
RJBAC P006	N14	Inositol nicotinate	6556-11-2	59.2075	0.0920641
RJBAC P006	N15	Methyl-β-cyclodextrin	128446-36-6	59.4784	0.362957
RJBAC P006	N16	Talniflumate	66898-62-2	59.1228	0.00732563
RJBAC P006	N17	LM10	1316695-35-8	59.2323	0.116795
RJBAC P006	N18	Thonzylamine	91-85-0	59.3152	0.19972
RJBAC P006	N19	ML239	1378872-36-6	59.2997	0.184221
RJBAC P006	N20	BISMUTH SUBGALLATE	99-26-3	59.4209	0.305447
RJBAC P006	N21	AD80	1384071-99-1	59.4723	0.356843
RJBAC P006	N22	4SC-202 tosylate	1186222-89-8	59.3903	0.27487
RJBAC P006	N23	DMSO (control)	67-68-5	59.4602	0.344752
RJBAC P006	N24	DMSO (control)	67-68-5	59.5112	0.395779
RJBAC P006	O01	DMSO (control)	67-68-5	59.1793	0.0638693
RJBAC P006	O02	DMSO (control)	67-68-5	59.1131	-0.00230999
RJBAC P006	O03	Resminostat hydrochloride	1187075-34-8	59.2127	0.0972024
RJBAC P006	O04	Proguanil hydrochloride	637-32-1	59.0832	-0.032263
RJBAC P006	O05	LY303511 hydrochloride	2070014-90-1	59.2235	0.108062
RJBAC P006	O06	VAS2870	722456-31-7	58.5676	-0.547867
RJBAC P006	O07	PQ401 hydrochloride	196868-63-0	59.3692	0.253699
RJBAC P006	O08	PHTPP	805239-56-9	59.1861	0.0706875
RJBAC P006	O09	Saccharin 1-methylimidazole (SMI)	482333-74-4	59.1736	0.0580923
RJBAC P006	O10	Aftin-4	866893-90-5	59.1503	0.0348286
RJBAC P006	O11	Methylene Blue	61-73-4	59.1613	0.0458393
RJBAC P006	O12	Crisaborole	906673-24-3	59.1937	0.0782588
RJBAC P006	O13	ML385	846557-71-9	58.8968	-0.218702
RJBAC P006	O14	Osilodrostat	928134-65-0	59.2014	0.0859121
RJBAC P006	O15	MD2-IN-1	111797-22-9	59.1305	0.0149924
RJBAC P006	O16	ML365	947914-18-3	58.6649	-0.450572
RJBAC P006	O17	NBQX disodium salt	118876-58-7	59.0436	-0.0718153
RJBAC P006	O18	Sitravatinib	1123837-84-2	59.5518	0.436339
RJBAC P006	O19	rac-BHFF	123557-91-5	59.3285	0.213009
RJBAC P006	O20	Larotrectinib sulfate	1223405-08-0	59.0836	-0.0319034
RJBAC P006	O21	Hispidol	5786-54-9	59.3815	0.266006
RJBAC P006	O22	OPC 21268	131631-89-5	59.1092	-0.00629305
RJBAC P006	O23	DMSO (control)	67-68-5	59.2652	0.14979
RJBAC P006	O24	DMSO (control)	67-68-5	59.2206	0.105099
RJBAC P006	P01	DMSO (control)	67-68-5	59.188	0.0724953
RJBAC P006	P02	DMSO (control)	67-68-5	59.1735	0.0580632
RJBAC P006	P03	A-1331852	1430844-80-6	58.7572	-0.35822
RJBAC P006	P04	Ibiglustat	1401090-53-6	59.0967	-0.018803
RJBAC P006	P05	CCG-203971	1443437-74-8	59.2871	0.171621
RJBAC P006	P06	Seclidemstat	1423715-37-0	59.1569	0.0414285
RJBAC P006	P07	S1p-receptor-agonist-1	1514888-56-2	59.1862	0.0707427
RJBAC P006	P08	pocapavir	146949-21-5	59.0438	-0.071631
RJBAC P006	P09	Diroximel Fumarete	1577222-14-0	59.2068	0.09133
RJBAC P006	P10	CCT245737	1489389-18-5	59.1741	0.0586037
RJBAC P006	P11	SRI-011381	1629138-41-5	59.1878	0.0723295
RJBAC P006	P12	Pleconaril	153168-05-9	59.1869	0.0714846
RJBAC P006	P13	Furagin	1672-88-4	59.2029	0.0873913
RJBAC P006	P14	GLPG1837	1654725-02-6	59.2692	0.15374
RJBAC P006	P15	MS049 2HCl	1502816-23-0	59.4089	0.293466
RJBAC P006	P16	Lazertinib	1903008-80-9	59.3697	0.25426
RJBAC P006	P17	Probimane	108093-90-9	59.4299	0.314441
RJBAC P006	P18	Linrodostat	1923833-60-6	59.3781	0.262621
RJBAC P006	P19	Cefquinome sulfate	118443-89-3	59.3971	0.281618
RJBAC P006	P20	Batefenterol	743461-65-6	59.2106	0.0951126
RJBAC P006	P21	Tebufenpyrad	119168-77-3	59.2911	0.175677
RJBAC P006	P22	I-CBP112 hydrochloride	2147701-33-3	59.4373	0.321878
RJBAC P006	P23	DMSO (control)	67-68-5	59.5319	0.416412
RJBAC P006	P24	DMSO (control)	67-68-5	59.4618	0.346302

## Sheet: Plate 7
Plate Barcode	Plate Location	Product Name	CAS Number	Apparent Tm (℃)	Calculated ΔTm (℃)
RJBAC P007	A01	DMSO (control)	67-68-5	59.1355	-0.0278994
RJBAC P007	A02	DMSO (control)	67-68-5	59.1388	-0.0246093
RJBAC P007	A03	2,6-Dihydroxypyridine hydrochloride	10357-84-3	59.1028	-0.0605662
RJBAC P007	A04	L189	64232-83-3	59.9256	0.762227
RJBAC P007	A05	1-Oleoyl-rac-glycerol	111-03-5	58.864	-0.29939
RJBAC P007	A06	iCRT 14	677331-12-3	59.0846	-0.0787481
RJBAC P007	A07	L-Kynurenine	2922-83-0	59.2275	0.0640726
RJBAC P007	A08	PDM2	688348-25-6	59.0562	-0.10718
RJBAC P007	A09	1,2-Dipalmitoyl-sn-glycerol	30334-71-5	59.1301	-0.0332525
RJBAC P007	A10	Cefotetan	69712-56-7	59.0911	-0.0722961
RJBAC P007	A11	4-Hydroxy-L-phenylglycine	32462-30-9	59.1137	-0.0496898
RJBAC P007	A12	BMS626529	701213-36-7	59.2	0.0366514
RJBAC P007	A13	Guanosine 5'-triphosphate trisodium salt	36051-31-7	59.1975	0.0340939
RJBAC P007	A14	T863	701232-20-4	59.1303	-0.0330914
RJBAC P007	A15	4-Quinolinecarboxylic acid	486-74-8	59.1478	-0.0155956
RJBAC P007	A16	Nicainoprol	76252-06-7	59.1528	-0.0106086
RJBAC P007	A17	D-Mannosamine hydrochloride	5505-63-5	59.1786	0.0152155
RJBAC P007	A18	Pipequaline hydrochloride	80221-58-5	59.181	0.0175688
RJBAC P007	A19	Serotonin creatinine sulfate monohydrate	61-47-2	59.1808	0.0173818
RJBAC P007	A20	(R)-Etomoxir sodium salt	828934-41-4	59.2108	0.0474383
RJBAC P007	A21	3-Nitro-L-tyrosine	621-44-3	59.3635	0.20011
RJBAC P007	A22	CID 16020046	834903-43-4	59.1404	-0.0229535
RJBAC P007	A23	DMSO (control)	67-68-5	59.3715	0.208087
RJBAC P007	A24	DMSO (control)	67-68-5	59.2165	0.0530662
RJBAC P007	B01	DMSO (control)	67-68-5	59.1903	0.0268948
RJBAC P007	B02	DMSO (control)	67-68-5	59.0901	-0.0732855
RJBAC P007	B03	Pipobroman	54-91-1	59.1384	-0.0250356
RJBAC P007	B04	DMSO (control)	67-68-5	59.1621	-0.00130014
RJBAC P007	B05	Tribenzagan Hydrochloride	554-92-7	59.1835	0.0200966
RJBAC P007	B06	DMSO (control)	67-68-5	59.1027	-0.0606513
RJBAC P007	B07	Afloqualone	56287-74-2	59.1664	0.00301221
RJBAC P007	B08	DMSO (control)	67-68-5	59.1847	0.0213324
RJBAC P007	B09	Ceforanide	60925-61-3	59.2852	0.121782
RJBAC P007	B10	DMSO (control)	67-68-5	59.1682	0.00477017
RJBAC P007	B11	Succinylcholine Chloride Dihydrate	6101-15-1	59.2027	0.039359
RJBAC P007	B12	DMSO (control)	67-68-5	59.2867	0.123275
RJBAC P007	B13	PEO-IAA	6266-66-6	59.3287	0.165301
RJBAC P007	B14	DMSO (control)	67-68-5	59.2839	0.120482
RJBAC P007	B15	Glycochenodeoxycholic Acid	640-79-9	59.3435	0.180069
RJBAC P007	B16	DMSO (control)	67-68-5	59.3142	0.150838
RJBAC P007	B17	Sofalcone	64506-49-6	59.0764	-0.0870235
RJBAC P007	B18	DMSO (control)	67-68-5	59.2231	0.0596794
RJBAC P007	B19	Nintedanib Ethanesulfonate Salt	656247-18-6	59.1954	0.0319821
RJBAC P007	B20	DMSO (control)	67-68-5	59.3272	0.163832
RJBAC P007	B21	Teprenone	6809-52-5	59.2933	0.129861
RJBAC P007	B22	DMSO (control)	67-68-5	59.321	0.157593
RJBAC P007	B23	DMSO (control)	67-68-5	59.4054	0.242033
RJBAC P007	B24	DMSO (control)	67-68-5	59.3648	0.20144
RJBAC P007	C01	DMSO (control)	67-68-5	59.121	-0.0424041
RJBAC P007	C02	DMSO (control)	67-68-5	59.1296	-0.0338111
RJBAC P007	C03	(3-Carboxypropyl)trimethylammonium chlor	6249-56-5	59.1526	-0.010824
RJBAC P007	C04	GSK-25	874119-56-9	59.1119	-0.0514433
RJBAC P007	C05	Simeprevir	923604-59-5	58.6256	-0.537758
RJBAC P007	C06	PF-01247324	875051-72-2	59.0477	-0.115704
RJBAC P007	C07	MMAD	203849-91-6	59.0612	-0.102146
RJBAC P007	C08	HC-067047	883031-03-6	59.1137	-0.0496778
RJBAC P007	C09	TCS-OX2-29	372523-75-6	59.1095	-0.0538795
RJBAC P007	C10	PGD2-inhibitor	885066-67-1	58.953	-0.210382
RJBAC P007	C11	JNJ0966	315705-75-0	59.0238	-0.139552
RJBAC P007	C12	K 0859	890129-26-7	59.1447	-0.0186949
RJBAC P007	C13	Isocitric acid trisodium salt	1637-73-6	59.1186	-0.0448247
RJBAC P007	C14	UM-164	903564-48-7	59.509	0.34557
RJBAC P007	C15	Sodium Desoxycholate	302-95-4	59.0983	-0.0651204
RJBAC P007	C16	YHO-13177	912287-56-0	59.0628	-0.100547
RJBAC P007	C17	Orotic Acid Monohydrate	50887-69-9	59.1863	0.0229396
RJBAC P007	C18	WAY 316606	915759-45-4	59.185	0.0215852
RJBAC P007	C19	Sodium 2-(1H-indol-3-yl)acetate	6505-45-9	59.1804	0.0170036
RJBAC P007	C20	AS1517499	919486-40-1	59.1052	-0.0582314
RJBAC P007	C21	Spermidine hydrochloride	334-50-9	59.2031	0.0397028
RJBAC P007	C22	RO 5028442	920022-47-5	59.158	-0.00538959
RJBAC P007	C23	DMSO (control)	67-68-5	59.1895	0.0260638
RJBAC P007	C24	DMSO (control)	67-68-5	59.3118	0.148399
RJBAC P007	D01	DMSO (control)	67-68-5	59.1655	0.00213415
RJBAC P007	D02	DMSO (control)	67-68-5	59.0968	-0.0665775
RJBAC P007	D03	CAY10465	688348-33-6	58.9884	-0.174942
RJBAC P007	D04	DMSO (control)	67-68-5	59.0807	-0.0826531
RJBAC P007	D05	Ponazuril	69004-04-2	59.1126	-0.0508326
RJBAC P007	D06	DMSO (control)	67-68-5	59.0911	-0.0723263
RJBAC P007	D07	Gonadorelin Acetate	71447-49-9	59.0787	-0.0847392
RJBAC P007	D08	DMSO (control)	67-68-5	59.1219	-0.0414452
RJBAC P007	D09	Isopropamide Iodide	71-81-8	59.1328	-0.0305669
RJBAC P007	D10	DMSO (control)	67-68-5	59.1842	0.0207691
RJBAC P007	D11	Isoetharine mesylate salt	7279-75-6	59.0706	-0.0927856
RJBAC P007	D12	DMSO (control)	67-68-5	59.1024	-0.0610379
RJBAC P007	D13	Gefapixant	1015787-98-0	59.1649	0.00151041
RJBAC P007	D14	DMSO (control)	67-68-5	59.1307	-0.0326682
RJBAC P007	D15	Donepezil	120014-06-4	59.1979	0.0344627
RJBAC P007	D16	DMSO (control)	67-68-5	59.1656	0.00225032
RJBAC P007	D17	GDC-0810	1365888-06-7	58.5108	-0.652598
RJBAC P007	D18	DMSO (control)	67-68-5	59.1771	0.0136897
RJBAC P007	D19	TD139	1450824-22-2	59.3486	0.185186
RJBAC P007	D20	DMSO (control)	67-68-5	59.1841	0.0207171
RJBAC P007	D21	Alofanib	1612888-66-0	59.2067	0.0433194
RJBAC P007	D22	DMSO (control)	67-68-5	59.326	0.162608
RJBAC P007	D23	DMSO (control)	67-68-5	59.3567	0.193303
RJBAC P007	D24	DMSO (control)	67-68-5	59.3674	0.204055
RJBAC P007	E01	DMSO (control)	67-68-5	59.1784	0.014999
RJBAC P007	E02	DMSO (control)	67-68-5	59.1094	-0.0539622
RJBAC P007	E03	Adenine hydrochloride hydrate	6055-72-7	59.1128	-0.0505683
RJBAC P007	E04	AZ32	N/A	59.0791	-0.0842644
RJBAC P007	E05	Diclone	117-80-6	N/A	N/A
RJBAC P007	E06	LMPTP INHIBITOR 1 hydrochloride	1908414-82-3	59.0797	-0.0836872
RJBAC P007	E07	MHP	1104874-94-3	59.0921	-0.0713135
RJBAC P007	E08	SSD114	554428-55-6	59.0469	-0.116485
RJBAC P007	E09	Ralinepag	1187856-49-0	59.0424	-0.120975
RJBAC P007	E10	2-Chloronaphthoquinone	1010-60-2	50.3799	-8.78352
RJBAC P007	E11	4-IBP	155798-08-6	59.0808	-0.0826142
RJBAC P007	E12	IRAK inhibitor 1	1042224-63-4	59.156	-0.0073707
RJBAC P007	E13	TC-G-1008	1621175-65-2	59.089	-0.0743549
RJBAC P007	E14	Olprinone	106730-54-5	59.1053	-0.0580869
RJBAC P007	E15	SR0987	303126-97-8	59.0821	-0.0813089
RJBAC P007	E16	PF-4800567	1188296-52-7	59.0968	-0.0666059
RJBAC P007	E17	LM22B-10	342777-54-2	59.1041	-0.0593241
RJBAC P007	E18	Edg-2 receptor inhibitor 1	1195941-38-8	59.1333	-0.0301104
RJBAC P007	E19	SJ000291942	425613-09-8	59.1012	-0.0621765
RJBAC P007	E20	ML092	1199523-24-4	59.1676	0.00424691
RJBAC P007	E21	TC-O 9311	444392-31-4	59.1471	-0.0162725
RJBAC P007	E22	Ertugliflozin	1210344-57-2	59.1825	0.0191007
RJBAC P007	E23	DMSO (control)	67-68-5	59.1841	0.0206696
RJBAC P007	E24	DMSO (control)	67-68-5	59.3401	0.176728
RJBAC P007	F01	DMSO (control)	67-68-5	59.1527	-0.0106639
RJBAC P007	F02	DMSO (control)	67-68-5	59.0862	-0.0771818
RJBAC P007	F03	Avapritinib	1703793-34-3	59.1328	-0.0306356
RJBAC P007	F04	DMSO (control)	67-68-5	59.0611	-0.10228
RJBAC P007	F05	LY3200882	1898283-02-7	59.0844	-0.0789756
RJBAC P007	F06	DMSO (control)	67-68-5	59.1642	0.000820958
RJBAC P007	F07	Palovarotene	410528-02-8	58.7261	-0.437319
RJBAC P007	F08	DMSO (control)	67-68-5	59.1111	-0.0523078
RJBAC P007	F09	Otenabant	686344-29-6	58.9984	-0.164953
RJBAC P007	F10	DMSO (control)	67-68-5	59.1244	-0.0389797
RJBAC P007	F11	Palosuran hydrochloride	540769-28-6	59.1253	-0.0381253
RJBAC P007	F12	DMSO (control)	67-68-5	59.1112	-0.0521926
RJBAC P007	F13	Guanidine hydrochloride	50-01-1	59.1779	0.0145081
RJBAC P007	F14	DMSO (control)	67-68-5	59.1353	-0.0280553
RJBAC P007	F15	Ribociclib	1211441-98-3	59.1427	-0.0206396
RJBAC P007	F16	DMSO (control)	67-68-5	59.1818	0.0184517
RJBAC P007	F17	Raddeanin A	89412-79-3	58.9705	-0.192873
RJBAC P007	F18	DMSO (control)	67-68-5	59.3055	0.142118
RJBAC P007	F19	CORM-3	475473-26-8	58.7111	-0.452294
RJBAC P007	F20	DMSO (control)	67-68-5	59.3324	0.169048
RJBAC P007	F21	Plantamajoside	104777-68-6	59.3212	0.157763
RJBAC P007	F22	DMSO (control)	67-68-5	59.3331	0.169745
RJBAC P007	F23	DMSO (control)	67-68-5	59.345	0.181653
RJBAC P007	F24	DMSO (control)	67-68-5	59.3325	0.169154
RJBAC P007	G01	DMSO (control)	67-68-5	59.1212	-0.0421536
RJBAC P007	G02	DMSO (control)	67-68-5	59.1813	0.0179201
RJBAC P007	G03	Lodoxamide	53882-12-5	59.186	0.022657
RJBAC P007	G04	GSK4112	1216744-19-2	59.0459	-0.11744
RJBAC P007	G05	Benvitimod	79338-84-4	59.2066	0.0431688
RJBAC P007	G06	Iguratimod	123663-49-0	59.1154	-0.0479869
RJBAC P007	G07	MBX 8025	851528-79-5	59.0521	-0.11128
RJBAC P007	G08	B02	1290541-46-6	59.0606	-0.102777
RJBAC P007	G09	GSK1016790A	942206-85-1	59.0364	-0.127008
RJBAC P007	G10	Ramosetron	132036-88-5	59.1209	-0.0424993
RJBAC P007	G11	5-Chloro-2-methoxyprocainamide	364-62-5	59.1731	0.00966774
RJBAC P007	G12	Sarpogrelate hydrochloride	135159-51-2	59.1568	-0.00658079
RJBAC P007	G13	QX77	1798331-92-6	59.1106	-0.0527928
RJBAC P007	G14	Hexamethylene amiloride	1428-95-1	59.0555	-0.107896
RJBAC P007	G15	Vadadustat	1000025-07-9	59.1302	-0.0331988
RJBAC P007	G16	Neotuberostemonine	143120-46-1	59.0917	-0.0717295
RJBAC P007	G17	AMG-208	1002304-34-8	59.1678	0.00438116
RJBAC P007	G18	ML297	1443246-62-5	59.1472	-0.0161499
RJBAC P007	G19	TFAP	1011244-68-0	59.1371	-0.0263019
RJBAC P007	G20	Landiolol hydrochloride	144481-98-1	59.1751	0.0117599
RJBAC P007	G21	MSDC 0602	1133819-87-0	59.0792	-0.0842165
RJBAC P007	G22	TAS120	1448169-71-8	59.1322	-0.0311743
RJBAC P007	G23	DMSO (control)	67-68-5	59.1772	0.0138446
RJBAC P007	G24	DMSO (control)	67-68-5	59.1701	0.00673792
RJBAC P007	H01	DMSO (control)	67-68-5	59.1342	-0.0292356
RJBAC P007	H02	DMSO (control)	67-68-5	59.1333	-0.0301165
RJBAC P007	H03	MPTP-hydrochloride	23007-85-4	59.154	-0.00935631
RJBAC P007	H04	DMSO (control)	67-68-5	59.1195	-0.0439253
RJBAC P007	H05	Escitalopram Oxalate	219861-08-2	59.1536	-0.00983128
RJBAC P007	H06	DMSO (control)	67-68-5	59.215	0.0515955
RJBAC P007	H07	FRAX486	1232030-35-1	59.3651	0.201755
RJBAC P007	H08	DMSO (control)	67-68-5	59.1409	-0.0225034
RJBAC P007	H09	GSK-J4 Hydrochloride	1797983-09-5	59.1427	-0.020727
RJBAC P007	H10	DMSO (control)	67-68-5	59.1278	-0.0356207
RJBAC P007	H11	CRT0044876	6960-45-8	59.1388	-0.0246223
RJBAC P007	H12	DMSO (control)	67-68-5	59.1752	0.0118307
RJBAC P007	H13	AT101 acetate	866541-93-7	59.0294	-0.133996
RJBAC P007	H14	DMSO (control)	67-68-5	59.1601	-0.00332486
RJBAC P007	H15	SRT 1720 dihydrochloride[925434-55-5(free base)]	925434-55-5	59.441	0.277599
RJBAC P007	H16	DMSO (control)	67-68-5	59.1582	-0.00519204
RJBAC P007	H17	BW-A78U	101155-02-6	59.3124	0.149053
RJBAC P007	H18	DMSO (control)	67-68-5	59.3776	0.214169
RJBAC P007	H19	GDC-0623	1168091-68-6	59.6181	0.454752
RJBAC P007	H20	DMSO (control)	67-68-5	59.2277	0.0642977
RJBAC P007	H21	CZC-25146 hydrochloride	1330003-04-7	59.3099	0.146478
RJBAC P007	H22	DMSO (control)	67-68-5	59.3156	0.152237
RJBAC P007	H23	DMSO (control)	67-68-5	59.3711	0.207744
RJBAC P007	H24	DMSO (control)	67-68-5	59.3679	0.204528
RJBAC P007	I01	DMSO (control)	67-68-5	59.2885	0.12515
RJBAC P007	I02	DMSO (control)	67-68-5	59.3362	0.172834
RJBAC P007	I03	KN-92 phosphate	1135280-28-2	59.1549	-0.00852748
RJBAC P007	I04	Selegiline hydrochloride	14611-52-0	59.3553	0.191959
RJBAC P007	I05	Fantofarone	114432-13-2	58.9945	-0.168904
RJBAC P007	I06	Rifamycin sodium salt	14897-39-3	59.1065	-0.0568648
RJBAC P007	I07	ABT-702 dihydrochloride	1188890-28-9	59.1601	-0.00325649
RJBAC P007	I08	Balsalazide disodium salt dihydrate	150399-21-6	59.1578	-0.00555545
RJBAC P007	I09	Fer and FerT inhibitor	1241537-79-0	59.2262	0.0627937
RJBAC P007	I10	Procyclidine hydrochloride	1508-76-5	59.207	0.043564
RJBAC P007	I11	SR 1078	1246525-60-9	59.1971	0.0337101
RJBAC P007	I12	Sevelamer HCl	152751-57-0	59.1451	-0.0182612
RJBAC P007	I13	BMS-927711	1289023-67-1	59.1316	-0.031795
RJBAC P007	I14	TGR-1202	1532533-67-7	58.935	-0.228347
RJBAC P007	I15	Tyrphostin AG 528	133550-49-9	58.2638	-0.89955
RJBAC P007	I16	Ertapenem sodium	153773-82-1	58.3598	-0.803598
RJBAC P007	I17	BMS-3	1338247-30-5	59.0194	-0.144031
RJBAC P007	I18	Oxazolone	15646-46-5	59.2004	0.0369661
RJBAC P007	I19	BMS-5	1338247-35-0	59.1334	-0.0300097
RJBAC P007	I20	NVP-BSK805 2HCl	1092499-93-8	59.169	0.00559913
RJBAC P007	I21	AZD-26	1357158-81-6	59.3841	0.220708
RJBAC P007	I22	SBC-110736	1629166-02-4	59.1608	-0.00257299
RJBAC P007	I23	DMSO (control)	67-68-5	59.321	0.157587
RJBAC P007	I24	DMSO (control)	67-68-5	59.3783	0.214881
RJBAC P007	J01	DMSO (control)	67-68-5	59.1584	-0.00498914
RJBAC P007	J02	DMSO (control)	67-68-5	59.1064	-0.0569776
RJBAC P007	J03	alpha-L-Rhamnose	3615-41-6	59.1496	-0.0137718
RJBAC P007	J04	DMSO (control)	67-68-5	59.1778	0.0144263
RJBAC P007	J05	BRL 50481	433695-36-4	59.3251	0.161746
RJBAC P007	J06	DMSO (control)	67-68-5	59.1525	-0.0108941
RJBAC P007	J07	SM 16	614749-78-9	59.184	0.0206025
RJBAC P007	J08	DMSO (control)	67-68-5	59.321	0.157636
RJBAC P007	J09	Hexaflumuron	86479-06-3	59.3056	0.14222
RJBAC P007	J10	DMSO (control)	67-68-5	59.1778	0.0144014
RJBAC P007	J11	Pexmetinib	945614-12-0	59.1825	0.0191098
RJBAC P007	J12	DMSO (control)	67-68-5	59.1279	-0.0355274
RJBAC P007	J13	Pyridaben	96489-71-3	59.0742	-0.0891504
RJBAC P007	J14	DMSO (control)	67-68-5	59.1414	-0.0220141
RJBAC P007	J15	SRI-011381 hydrochloride	1629138-41-5	59.1599	-0.00353199
RJBAC P007	J16	DMSO (control)	67-68-5	59.3246	0.161205
RJBAC P007	J17	Sarcosine	107-97-1	59.3995	0.236066
RJBAC P007	J18	DMSO (control)	67-68-5	59.226	0.0626107
RJBAC P007	J19	VER155008	1134156-31-2	59.3368	0.173449
RJBAC P007	J20	DMSO (control)	67-68-5	59.3117	0.148331
RJBAC P007	J21	DMSO (control)	67-68-5	59.4098	0.246446
RJBAC P007	J22	DMSO (control)	67-68-5	59.184	0.0205686
RJBAC P007	J23	DMSO (control)	67-68-5	59.2297	0.0663185
RJBAC P007	J24	DMSO (control)	67-68-5	59.3259	0.162555
RJBAC P007	K01	DMSO (control)	67-68-5	59.1214	-0.0419735
RJBAC P007	K02	DMSO (control)	67-68-5	59.1314	-0.0319462
RJBAC P007	K03	Piperoxan hydrochloride	135-87-5	59.1184	-0.0450091
RJBAC P007	K04	Desmopressin	16679-58-6	59.1222	-0.0411486
RJBAC P007	K05	TP-3654	1361951-15-6	58.8841	-0.279317
RJBAC P007	K06	Imidafenacin	170105-16-5	59.1421	-0.0212769
RJBAC P007	K07	HDAC8-IN-1	1417997-93-3	58.9729	-0.190446
RJBAC P007	K08	Parimifasor	1796641-10-5	59.5366	0.373212
RJBAC P007	K09	GSK2200150A	1443138-53-1	59.1347	-0.028648
RJBAC P007	K10	Benproperine phosphate	19428-14-9	59.0908	-0.0725947
RJBAC P007	K11	HG-9-91-01	1456858-58-4	59.0395	-0.12388
RJBAC P007	K12	WHI-P97	211555-05-4	58.9583	-0.205081
RJBAC P007	K13	Edoxudine	15176-29-1	59.1522	-0.0111514
RJBAC P007	K14	ABBV-744	2138861-99-9	58.9223	-0.241088
RJBAC P007	K15	LMI 070	1562338-42-4	59.1281	-0.0353352
RJBAC P007	K16	Hydrocortisone 21-hemisuccinate	2203-97-6	59.1324	-0.030956
RJBAC P007	K17	Fmoc-Val-Cit-PAB	159858-22-7	59.1415	-0.0219011
RJBAC P007	K18	Benznidazole	22994-85-0	59.1447	-0.0186925
RJBAC P007	K19	CC-671	1618658-88-0	59.2706	0.107251
RJBAC P007	K20	PTP Inhibitor I	2491-38-5	59.0865	-0.0769112
RJBAC P007	K21	TA-01	1784751-18-3	59.0815	-0.0818914
RJBAC P007	K22	M2I-1	312271-03-7	59.1462	-0.0171667
RJBAC P007	K23	DMSO (control)	67-68-5	59.1482	-0.015212
RJBAC P007	K24	DMSO (control)	67-68-5	59.3327	0.169269
RJBAC P007	L01	DMSO (control)	67-68-5	59.1557	-0.00766052
RJBAC P007	L02	DMSO (control)	67-68-5	59.1224	-0.0409802
RJBAC P007	L03	DMSO (control)	67-68-5	59.1698	0.0064462
RJBAC P007	L04	DMSO (control)	67-68-5	59.0962	-0.0672
RJBAC P007	L05	DMSO (control)	67-68-5	59.1258	-0.0376353
RJBAC P007	L06	DMSO (control)	67-68-5	59.1931	0.0296808
RJBAC P007	L07	DMSO (control)	67-68-5	59.1111	-0.0523004
RJBAC P007	L08	DMSO (control)	67-68-5	59.0915	-0.0719018
RJBAC P007	L09	DMSO (control)	67-68-5	59.1337	-0.0297367
RJBAC P007	L10	DMSO (control)	67-68-5	59.0955	-0.0679278
RJBAC P007	L11	DMSO (control)	67-68-5	59.2604	0.0970144
RJBAC P007	L12	DMSO (control)	67-68-5	59.127	-0.0363981
RJBAC P007	L13	DMSO (control)	67-68-5	59.1772	0.0137915
RJBAC P007	L14	DMSO (control)	67-68-5	59.1636	0.000180171
RJBAC P007	L15	DMSO (control)	67-68-5	59.1532	-0.0101601
RJBAC P007	L16	DMSO (control)	67-68-5	59.1824	0.0190106
RJBAC P007	L17	DMSO (control)	67-68-5	59.3681	0.204705
RJBAC P007	L18	DMSO (control)	67-68-5	59.1713	0.00795833
RJBAC P007	L19	DMSO (control)	67-68-5	59.3412	0.177803
RJBAC P007	L20	DMSO (control)	67-68-5	59.1513	-0.0121315
RJBAC P007	L21	DMSO (control)	67-68-5	59.2156	0.0522456
RJBAC P007	L22	DMSO (control)	67-68-5	59.1894	0.0259979
RJBAC P007	L23	DMSO (control)	67-68-5	59.4336	0.270176
RJBAC P007	L24	DMSO (control)	67-68-5	59.3411	0.177751
RJBAC P007	M01	DMSO (control)	67-68-5	59.2134	0.04999
RJBAC P007	M02	DMSO (control)	67-68-5	59.3146	0.151187
RJBAC P007	M03	TA-02	1784751-19-4	59.1158	-0.0476279
RJBAC P007	M04	ELN484228	312-63-0	59.2937	0.130269
RJBAC P007	M05	Asimadoline hydrochloride	185951-07-9	59.1637	0.000331653
RJBAC P007	M06	NPS-2143 HCL	324523-20-8	59.0085	-0.154879
RJBAC P007	M07	NS309	18711-16-5	59.1543	-0.00907284
RJBAC P007	M08	CLOZAPINE N-OXIDE	34233-69-7	59.1467	-0.0166668
RJBAC P007	M09	PZM21	1997387-43-5	59.1473	-0.0161258
RJBAC P007	M10	Midecamycin	35457-80-8	59.1708	0.00742568
RJBAC P007	M11	GEN6776	2009273-71-4	59.0934	-0.0699579
RJBAC P007	M12	Dimemorfan phosphate	36304-84-4	59.096	-0.0673723
RJBAC P007	M13	WM-1119	2055397-28-7	59.0997	-0.0636659
RJBAC P007	M14	PKG drug G1	374703-78-3	59.2299	0.0665025
RJBAC P007	M15	3'-Deoxy-3'-fluorothymidine	25526-93-6	59.1323	-0.0310777
RJBAC P007	M16	Desoximetasone	382-67-2	59.0867	-0.0766553
RJBAC P007	M17	Ro 5-3335	30195-30-3	59.1405	-0.0229341
RJBAC P007	M18	Boceprevir	394730-60-0	61.1337	1.97029
RJBAC P007	M19	R-7050	303997-35-5	59.1283	-0.0350635
RJBAC P007	M20	Cefamandole nafate	42540-40-9	59.1516	-0.0118071
RJBAC P007	M21	4-Octyl itaconate	3133-16-2	59.1355	-0.027899
RJBAC P007	M22	Oxymetholone	434-07-1	59.18	0.0165849
RJBAC P007	M23	DMSO (control)	67-68-5	59.2074	0.0440502
RJBAC P007	M24	DMSO (control)	67-68-5	59.204	0.0406477
RJBAC P007	N01	DMSO (control)	67-68-5	59.1498	-0.0135602
RJBAC P007	N02	DMSO (control)	67-68-5	59.1228	-0.0405774
RJBAC P007	N03	DMSO (control)	67-68-5	59.1779	0.0145347
RJBAC P007	N04	DMSO (control)	67-68-5	59.1711	0.00768289
RJBAC P007	N05	DMSO (control)	67-68-5	59.1296	-0.0337645
RJBAC P007	N06	DMSO (control)	67-68-5	59.1554	-0.00800172
RJBAC P007	N07	DMSO (control)	67-68-5	59.1832	0.0197773
RJBAC P007	N08	DMSO (control)	67-68-5	59.1439	-0.0194537
RJBAC P007	N09	DMSO (control)	67-68-5	59.1782	0.0147968
RJBAC P007	N10	DMSO (control)	67-68-5	59.1911	0.0277183
RJBAC P007	N11	DMSO (control)	67-68-5	59.1928	0.0293799
RJBAC P007	N12	DMSO (control)	67-68-5	59.1615	-0.00188555
RJBAC P007	N13	DMSO (control)	67-68-5	59.1605	-0.00288074
RJBAC P007	N14	DMSO (control)	67-68-5	59.1251	-0.038297
RJBAC P007	N15	DMSO (control)	67-68-5	59.1813	0.0179217
RJBAC P007	N16	DMSO (control)	67-68-5	59.1664	0.00296828
RJBAC P007	N17	DMSO (control)	67-68-5	59.1986	0.0352527
RJBAC P007	N18	DMSO (control)	67-68-5	59.2153	0.0519388
RJBAC P007	N19	DMSO (control)	67-68-5	59.3128	0.149426
RJBAC P007	N20	DMSO (control)	67-68-5	59.179	0.0156147
RJBAC P007	N21	DMSO (control)	67-68-5	59.1982	0.0347616
RJBAC P007	N22	DMSO (control)	67-68-5	59.1893	0.0259492
RJBAC P007	N23	DMSO (control)	67-68-5	59.3635	0.200072
RJBAC P007	N24	DMSO (control)	67-68-5	59.4071	0.243688
RJBAC P007	O01	DMSO (control)	67-68-5	59.3754	0.212035
RJBAC P007	O02	DMSO (control)	67-68-5	59.2921	0.128716
RJBAC P007	O03	Difubenzuron	35367-38-5	59.1637	0.000337089
RJBAC P007	O04	Ethoxzolamide	452-35-7	59.3532	0.18986
RJBAC P007	O05	SLV319	362519-49-1	59.0165	-0.146846
RJBAC P007	O06	(-)-borneol	464-45-9	59.3164	0.153045
RJBAC P007	O07	CDC25 Phosphatase Inhibitor I	396073-89-5	59.2264	0.0630194
RJBAC P007	O08	Propyphenazone (4-Isopropylantipyrine)	479-92-5	59.3421	0.178744
RJBAC P007	O09	C188-9	432001-19-9	59.3483	0.184871
RJBAC P007	O10	Juglone	481-39-0	58.9037	-0.259728
RJBAC P007	O11	CP671305	445295-04-5	59.308	0.144643
RJBAC P007	O12	Oxytocin (Syntocinon)	50-56-6	59.1684	0.00503014
RJBAC P007	O13	2-APB	524-95-8	59.1017	-0.0616507
RJBAC P007	O14	TBTA	510758-28-8	59.1924	0.0289753
RJBAC P007	O15	CCCP	555-60-2	59.4387	0.275346
RJBAC P007	O16	Allopregnanolone	516-54-1	59.0781	-0.0852487
RJBAC P007	O17	Ethacrynic acid	58-54-8	59.2189	0.0555113
RJBAC P007	O18	TCEP HCl	51805-45-9	59.367	0.203577
RJBAC P007	O19	SB 297006	58816-69-6	59.3172	0.153796
RJBAC P007	O20	Medroxyprogesterone	520-85-4	59.3156	0.152169
RJBAC P007	O21	Isocarboxazid	59-63-2	59.384	0.220589
RJBAC P007	O22	Leuprorelin	53714-56-0	59.3578	0.194436
RJBAC P007	O23	DMSO (control)	67-68-5	59.3936	0.230209
RJBAC P007	O24	DMSO (control)	67-68-5	59.3735	0.210119
RJBAC P007	P01	DMSO (control)	67-68-5	59.3578	0.194409
RJBAC P007	P02	DMSO (control)	67-68-5	59.3389	0.175485
RJBAC P007	P03	DMSO (control)	67-68-5	59.3226	0.159172
RJBAC P007	P04	DMSO (control)	67-68-5	59.3277	0.164291
RJBAC P007	P05	DMSO (control)	67-68-5	59.364	0.200594
RJBAC P007	P06	DMSO (control)	67-68-5	59.1299	-0.0335359
RJBAC P007	P07	DMSO (control)	67-68-5	59.3691	0.205679
RJBAC P007	P08	DMSO (control)	67-68-5	59.2174	0.0540551
RJBAC P007	P09	DMSO (control)	67-68-5	59.3643	0.200866
RJBAC P007	P10	DMSO (control)	67-68-5	59.3291	0.165735
RJBAC P007	P11	DMSO (control)	67-68-5	59.3654	0.202031
RJBAC P007	P12	DMSO (control)	67-68-5	59.2158	0.0524333
RJBAC P007	P13	DMSO (control)	67-68-5	59.3655	0.202094
RJBAC P007	P14	DMSO (control)	67-68-5	59.1999	0.0365402
RJBAC P007	P15	DMSO (control)	67-68-5	59.3592	0.195824
RJBAC P007	P16	DMSO (control)	67-68-5	59.1898	0.0263724
RJBAC P007	P17	DMSO (control)	67-68-5	59.3471	0.183681
RJBAC P007	P18	DMSO (control)	67-68-5	59.3529	0.189528
RJBAC P007	P19	DMSO (control)	67-68-5	59.3432	0.179855
RJBAC P007	P20	DMSO (control)	67-68-5	59.2027	0.0393542
RJBAC P007	P21	DMSO (control)	67-68-5	59.4498	0.286422
RJBAC P007	P22	DMSO (control)	67-68-5	59.3913	0.227954
RJBAC P007	P23	DMSO (control)	67-68-5	59.3865	0.223105
RJBAC P007	P24	DMSO (control)	67-68-5	59.3251	0.161669

## Sheet: Plate 8
Plate Barcode	Plate Location	Product Name	CAS Number	Apparent Tm (℃)	Calculated ΔTm (℃)
RJSK0727M01	A01	ABT-263 (Navitoclax)	923564-51-6	59.1294	0.710985
RJSK0727M01	A02	JNJ-38877605	943540-75-8	58.2688	-0.149598
RJSK0727M01	A03	Nintedanib (BIBF 1120)	656247-17-5	58.1564	-0.26197
RJSK0727M01	A04	SRT1720	1001645-58-4	58.5775	0.159111
RJSK0727M01	A05	Dasatinib	302962-49-8	58.2418	-0.176546
RJSK0727M01	A06	Andarine	401900-40-1	58.2851	-0.13329
RJSK0727M01	A07	Motesanib Diphosphate (AMG-706)	857876-30-3	58.2985	-0.119868
RJSK0727M01	A08	Paclitaxel	33069-62-4	58.215	-0.203411
RJSK0727M01	A09	STF-62247	315702-99-9	58.2758	-0.142583
RJSK0727M01	A10	Ganetespib (STA-9090)	888216-25-9	58.1846	-0.233772
RJSK0727M01	A11	Elesclomol (STA-4783)	488832-69-5	58.4522	0.0337911
RJSK0727M01	A12	WZ3146	1214265-56-1	58.9695	0.551085
RJSK0727M01	A13	GDC-0941	957054-30-7	58.4978	0.0794276
RJSK0727M01	A14	Regorafenib (BAY 73-4506)	755037-03-7	58.8219	0.403493
RJSK0727M01	A15	SB216763	280744-09-4	58.5888	0.170428
RJSK0727M01	A16	Aprepitant	170729-80-3	58.3005	-0.117933
RJSK0727M01	A17	Iniparib (BSI-201)	160003-66-7	58.5529	0.13448
RJSK0727M01	A18	Finasteride	98319-26-7	58.599	0.180606
RJSK0727M01	A19	Quisinostat (JNJ-26481585)	875320-31-3	58.6248	0.206405
RJSK0727M01	A20	Bisoprolol fumarate	104344-23-2	58.6651	0.24672
RJSK0727M01	A21	LY294002	154447-36-6	58.5622	0.143843
RJSK0727M01	A22	PFI-1 (PF-6405761)	1403764-72-6	58.7449	0.326554
RJSK0727M01	A23	DMSO (control)	67-68-5	58.7876	0.36926
RJSK0727M01	A24	DMSO (control)	67-68-5	58.8063	0.387947
RJSK0727M01	B01	Etoposide	33419-42-0	58.1599	-0.258504
RJSK0727M01	B02	Drospirenone	67392-87-4	58.3396	-0.0787884
RJSK0727M01	B03	Letrozole	112809-51-5	58.5603	0.141914
RJSK0727M01	B04	Naftopidil DiHCl	57149-08-3	58.5562	0.137813
RJSK0727M01	B05	Dienogest	65928-58-7	58.5815	0.163155
RJSK0727M01	B06	Rocuronium Bromide	119302-91-9	58.5056	0.0871824
RJSK0727M01	B07	Celecoxib	169590-42-5	58.2454	-0.172954
RJSK0727M01	B08	Alfuzosin HCl	81403-68-1	58.501	0.082655
RJSK0727M01	B09	BX-912	702674-56-4	58.5602	0.141811
RJSK0727M01	B10	Tianeptine sodium	30123-17-2	58.5561	0.137678
RJSK0727M01	B11	Budesonide	51333-22-3	58.5643	0.145895
RJSK0727M01	B12	Zonisamide	68291-97-4	58.551	0.132662
RJSK0727M01	B13	Floxuridine	50-91-9	58.6176	0.199206
RJSK0727M01	B14	VX-745	209410-46-8	58.5585	0.140068
RJSK0727M01	B15	Dexamethasone (DHAP)	50-02-2	58.7207	0.302302
RJSK0727M01	B16	TSU-68 (SU6668, Orantinib)	252916-29-3	58.6667	0.248364
RJSK0727M01	B17	Fluoxetine HCl	56296-78-7	58.9587	0.540331
RJSK0727M01	B18	Iloperidone	133454-47-4	58.7922	0.373853
RJSK0727M01	B19	Ketoconazole	65277-42-1	58.8031	0.384681
RJSK0727M01	B20	Fludarabine	21679-14-1	59.0893	0.67088
RJSK0727M01	B21	Ki8751	228559-41-9	58.9429	0.524485
RJSK0727M01	B22	Tadalafil	171596-29-5	59.0248	0.606429
RJSK0727M01	B23	DMSO (control)	67-68-5	59.1802	0.761823
RJSK0727M01	B24	DMSO (control)	67-68-5	59.098	0.679645
RJSK0727M01	C01	ABT-737	852808-04-9	58.7644	0.346
RJSK0727M01	C02	Odanacatib (MK-0822)	603139-19-1	58.2573	-0.161045
RJSK0727M01	C03	Afatinib (BIBW2992)	439081-18-2	58.5486	0.130249
RJSK0727M01	C04	YM155 (Sepantronium Bromide)	781661-94-7	58.2358	-0.182536
RJSK0727M01	C05	Ridaforolimus (Deforolimus, MK-8669)	572924-54-0	58.0507	-0.367656
RJSK0727M01	C06	17-AAG (Tanespimycin)	75747-14-7	58.3852	-0.0331507
RJSK0727M01	C07	Nilotinib (AMN-107)	641571-10-0	58.5351	0.116684
RJSK0727M01	C08	PLX-4720	918505-84-7	58.3587	-0.0596435
RJSK0727M01	C09	Sunitinib Malate	341031-54-7	58.5088	0.0904107
RJSK0727M01	C10	PA-824	187235-37-6	58.4705	0.0521167
RJSK0727M01	C11	Entinostat (MS-275)	209783-80-2	58.4707	0.0523317
RJSK0727M01	C12	CYC116	693228-63-6	58.4972	0.0787885
RJSK0727M01	C13	SL-327	305350-87-2	58.486	0.0676647
RJSK0727M01	C14	WZ8040	1214265-57-2	59.1937	0.775307
RJSK0727M01	C15	SB203580	152121-47-6	58.5025	0.0841006
RJSK0727M01	C16	Bicalutamide	90357-06-5	58.5374	0.118981
RJSK0727M01	C17	Refametinib (RDEA119, Bay 86-9766)	923032-37-5	58.6564	0.238015
RJSK0727M01	C18	Irinotecan	97682-44-5	58.5864	0.167991
RJSK0727M01	C19	BTZ043 Racemate	957217-65-1	58.5877	0.169353
RJSK0727M01	C20	Tivozanib (AV-951)	475108-18-0	58.2756	-0.142752
RJSK0727M01	C21	OSU-03012 (AR-12)	742112-33-0	58.9549	0.53656
RJSK0727M01	C22	Clofarabine	123318-82-1	58.6731	0.25469
RJSK0727M01	C23	DMSO (control)	67-68-5	58.76	0.341643
RJSK0727M01	C24	DMSO (control)	67-68-5	58.6572	0.238827
RJSK0727M01	D01	KU-0063794	938440-64-3	58.526	0.107591
RJSK0727M01	D02	Ruxolitinib (INCB018424)	941678-49-5	58.5565	0.138068
RJSK0727M01	D03	Temozolomide	85622-93-1	58.5273	0.108878
RJSK0727M01	D04	Omeprazole	73590-58-6	58.4658	0.047443
RJSK0727M01	D05	Entecavir Hydrate	209216-23-9	58.6209	0.202488
RJSK0727M01	D06	Stavudine (d4T)	3056-17-5	58.519	0.100602
RJSK0727M01	D07	Avagacestat (BMS-708163)	1146699-66-2	58.333	-0.0853825
RJSK0727M01	D08	Clopidogrel	120202-66-6	58.5631	0.144667
RJSK0727M01	D09	Adapalene	106685-40-9	58.6821	0.263702
RJSK0727M01	D10	Tizanidine HCl	64461-82-1	58.5783	0.159868
RJSK0727M01	D11	Bumetanide	28395-03-1	58.6046	0.186247
RJSK0727M01	D12	Aurora A Inhibitor I	1158838-45-9	58.8495	0.431073
RJSK0727M01	D13	FT-207 (NSC 148958)	17902-23-7	58.79	0.371651
RJSK0727M01	D14	Thiazovivin	1226056-71-8	58.6965	0.278109
RJSK0727M01	D15	Doxazosin Mesylate	77883-43-3	58.6479	0.229537
RJSK0727M01	D16	Safinamide Mesylate	202825-46-5	58.7645	0.346092
RJSK0727M01	D17	Flupirtine maleate	75507-68-5	58.6856	0.267227
RJSK0727M01	D18	MC1568	852475-26-4	59.0289	0.610535
RJSK0727M01	D19	Lansoprazole	103577-45-3	58.9098	0.491369
RJSK0727M01	D20	Pralatrexate	146464-95-1	59.011	0.59261
RJSK0727M01	D21	Epothilone B (EPO906, Patupilone)	152044-54-7	58.9531	0.534703
RJSK0727M01	D22	Cyclosporine	79217-60-0	59.0233	0.604926
RJSK0727M01	D23	DMSO (control)	67-68-5	59.182	0.76358
RJSK0727M01	D24	DMSO (control)	67-68-5	59.1475	0.729133
RJSK0727M01	E01	Linifanib (ABT-869)	796967-16-3	58.5677	0.149294
RJSK0727M01	E02	Triciribine	35943-35-2	58.2878	-0.13054
RJSK0727M01	E03	BMS-536924	468740-43-4	58.5551	0.136753
RJSK0727M01	E04	INO-1001	3544-24-9	58.2494	-0.168987
RJSK0727M01	E05	Erlotinib HCl (OSI-744)	183319-69-9	58.3163	-0.102042
RJSK0727M01	E06	17-DMAG (Alvespimycin) HCl	467214-21-7	58.3087	-0.109719
RJSK0727M01	E07	NVP-AEW541	475489-16-8	58.2356	-0.182763
RJSK0727M01	E08	Roscovitine (Seliciclib,CYC202)	186692-46-6	58.3919	-0.0264745
RJSK0727M01	E09	Temsirolimus (CCI-779, NSC 683864)	162635-04-3	58.2092	-0.209206
RJSK0727M01	E10	AT13387	912999-49-6	58.3018	-0.116583
RJSK0727M01	E11	Enzastaurin (LY317615)	170364-57-5	58.3784	-0.0399857
RJSK0727M01	E12	JNJ-26854165 (Serdemetan)	881202-45-5	58.2617	-0.156718
RJSK0727M01	E13	SB431542	301836-41-9	58.5234	0.104981
RJSK0727M01	E14	XAV-939	284028-89-3	58.4995	0.0811547
RJSK0727M01	E15	SB202190 (FHPI)	152121-30-7	58.7605	0.342148
RJSK0727M01	E16	Fulvestrant	129453-61-8	58.3752	-0.0431988
RJSK0727M01	E17	PCI-24781 (Abexinostat)	783355-60-2	58.6297	0.211271
RJSK0727M01	E18	Cladribine	4291-63-8	58.6446	0.226208
RJSK0727M01	E19	Rucaparib (AG-014699,PF-01367338)	459868-92-9	58.6566	0.238215
RJSK0727M01	E20	Doxorubicin (Adriamycin)	25316-40-9	58.5884	0.169967
RJSK0727M01	E21	Danusertib (PHA-739358)	827318-97-8	58.6471	0.228684
RJSK0727M01	E22	YM201636	371942-69-7	58.5602	0.141853
RJSK0727M01	E23	DMSO (control)	67-68-5	58.7278	0.309441
RJSK0727M01	E24	DMSO (control)	67-68-5	58.697	0.278653
RJSK0727M01	F01	Raloxifene HCl	82640-04-8	58.4268	0.00841349
RJSK0727M01	F02	Isotretinoin	4759-48-2	58.5323	0.113954
RJSK0727M01	F03	Vincristine	2068-78-2	58.472	0.0536613
RJSK0727M01	F04	Ondansetron HCl	99614-01-4	58.5118	0.0934651
RJSK0727M01	F05	Nepafenac	78281-72-8	58.5422	0.1238
RJSK0727M01	F06	Tenofovir Disoproxil Fumarate	202138-50-9	58.6208	0.202429
RJSK0727M01	F07	CHIR-99021 (CT99021)	252917-06-9	58.7267	0.308319
RJSK0727M01	F08	Droxinostat	99873-43-5	58.6172	0.198843
RJSK0727M01	F09	Altretamine	645-05-6	58.5956	0.177203
RJSK0727M01	F10	Topiramate	97240-79-4	58.5581	0.139687
RJSK0727M01	F11	Carmofur	61422-45-5	58.6654	0.246986
RJSK0727M01	F12	Ispinesib (SB-715992)	336113-53-2	58.2441	-0.174281
RJSK0727M01	F13	Ifosfamide	3778-73-2	58.6947	0.276344
RJSK0727M01	F14	SP600125	129-56-6	58.6425	0.224148
RJSK0727M01	F15	Edaravone	89-25-8	58.6871	0.268695
RJSK0727M01	F16	GSK429286A	864082-47-3	58.7428	0.324403
RJSK0727M01	F17	Fluvoxamine maleate	61718-82-9	58.771	0.352655
RJSK0727M01	F18	HMN-214	173529-46-9	58.9468	0.528371
RJSK0727M01	F19	Levetiracetam	102767-28-2	58.9235	0.505146
RJSK0727M01	F20	Betamethasone	378-44-9	58.9853	0.566925
RJSK0727M01	F21	BMS-707035	729607-74-3	58.9705	0.552118
RJSK0727M01	F22	Pracinostat (SB939)	929016-96-6	58.9963	0.577922
RJSK0727M01	F23	DMSO (control)	67-68-5	59.1786	0.760196
RJSK0727M01	F24	DMSO (control)	67-68-5	59.0653	0.646906
RJSK0727M01	G01	Veliparib (ABT-888)	912444-00-9	58.2797	-0.138723
RJSK0727M01	G02	Cabozantinib (XL184, BMS-907351)	849217-68-1	58.2763	-0.142131
RJSK0727M01	G03	Alisertib (MLN8237)	1028486-01-2	58.1302	-0.288213
RJSK0727M01	G04	Gefitinib (ZD1839)	184475-35-2	58.3442	-0.074156
RJSK0727M01	G05	AG-490 (Tyrphostin B42)	133550-30-8	58.8594	0.441008
RJSK0727M01	G06	Pazopanib HCl	635702-64-6	58.2357	-0.182725
RJSK0727M01	G07	SNS-314 Mesylate	1146618-41-8	58.5962	0.177843
RJSK0727M01	G08	Trichostatin A (TSA)	58880-19-6	58.2838	-0.134591
RJSK0727M01	G09	Lenvatinib (E7080)	417716-92-8	58.4522	0.0338405
RJSK0727M01	G10	AC480 (BMS-599626)	714971-09-2	58.5338	0.115389
RJSK0727M01	G11	WZ4002	1213269-23-8	58.8589	0.440508
RJSK0727M01	G12	Crizotinib (PF-02341066)	877399-52-5, 877399-53-6 (acetate)	58.2295	-0.188912
RJSK0727M01	G13	ENMD-2076	934353-76-1	58.3763	-0.042052
RJSK0727M01	G14	MK-2206 2HCl	1032350-13-2	58.3515	-0.0669254
RJSK0727M01	G15	Raltitrexed	112887-68-0	58.5482	0.129781
RJSK0727M01	G16	OSI-906 (Linsitinib)	867160-71-2	58.4957	0.0773632
RJSK0727M01	G17	Decitabine	2353-33-5	58.5549	0.136516
RJSK0727M01	G18	MLN8054	869363-13-3	58.6112	0.192831
RJSK0727M01	G19	Fluorouracil (5-Fluoracil, 5-FU)	51-21-8	58.5663	0.147948
RJSK0727M01	G20	BI 2536	755038-02-9	58.4271	0.00871089
RJSK0727M01	G21	OSI-930	728033-96-3	58.849	0.43059
RJSK0727M01	G22	DMSO (control)	67-68-5	58.7861	0.367741
RJSK0727M01	G23	DMSO (control)	67-68-5	58.6189	0.200539
RJSK0727M01	G24	Fludarabine Phosphate	75607-67-9	58.4031	-0.0152608
RJSK0727M01	H01	Lopinavir	192725-17-0	58.2442	-0.174227
RJSK0727M01	H02	Agomelatine	138112-76-2	58.5294	0.110998
RJSK0727M01	H03	Oxcarbazepine	28721-07-5	58.6566	0.238218
RJSK0727M01	H04	Rufinamide	106308-44-5	58.6406	0.222182
RJSK0727M01	H05	Tigecycline	220620-09-7	58.6002	0.181843
RJSK0727M01	H06	PD173074	219580-11-7	58.5083	0.0899013
RJSK0727M01	H07	Ranolazine 2HCl	95635-56-6	58.6199	0.201555
RJSK0727M01	H08	Amisulpride	71675-85-9	58.5897	0.171363
RJSK0727M01	H09	Tranilast	53902-12-8	58.6644	0.246011
RJSK0727M01	H10	Celastrol	34157-83-0	58.6119	0.193473
RJSK0727M01	H11	Tipifarnib	192185-72-1	58.185	-0.233398
RJSK0727M01	H12	Megestrol Acetate	595-33-5	58.5726	0.154178
RJSK0727M01	H13	AZD6482	1173900-33-8	58.673	0.254638
RJSK0727M01	H14	Etodolac	41340-25-4	58.7629	0.344564
RJSK0727M01	H15	Pimasertib (AS-703026)	1236699-92-5	58.761	0.342645
RJSK0727M01	H16	Genistein	446-72-0	58.8144	0.396012
RJSK0727M01	H17	AEE788 (NVP-AEE788)	497839-62-0	58.8434	0.424975
RJSK0727M01	H18	Lidocaine	137-58-6	58.991	0.57259
RJSK0727M01	H19	Mycophenolate Mofetil	128794-94-5	58.8617	0.443279
RJSK0727M01	H20	Amonafide	69408-81-7	59.0736	0.655187
RJSK0727M01	H21	Natamycin	7681-93-8	59.0641	0.645739
RJSK0727M01	H22	DMSO (control)	67-68-5	59.1776	0.759177
RJSK0727M01	H23	DMSO (control)	67-68-5	59.093	0.674638
RJSK0727M01	H24	Axitinib	319460-85-0	58.2494	-0.168978
RJSK0727M01	I01	Everolimus (RAD001)	159351-69-6	57.8255	-0.592849
RJSK0727M01	I02	Bosutinib (SKI-606)	380843-75-4	58.7687	0.350361
RJSK0727M01	I03	AT9283	896466-04-9	58.5033	0.0848855
RJSK0727M01	I04	Imatinib Mesylate (STI571)	220127-57-1	58.3604	-0.0579922
RJSK0727M01	I05	Ivacaftor (VX-770)	873054-44-5	58.9003	0.481919
RJSK0727M01	I06	PD0325901	391210-10-9	58.3784	-0.0399831
RJSK0727M01	I07	S3I-201	501919-59-1	58.5112	0.0927755
RJSK0727M01	I08	Vandetanib (ZD6474)	443913-73-3	58.4037	-0.0147272
RJSK0727M01	I09	ABT-751 (E7010)	141430-65-1	58.5166	0.0981826
RJSK0727M01	I10	Obatoclax Mesylate (GX15-070)	803712-79-0	59.0169	0.598563
RJSK0727M01	I11	MK-2866 (GTx-024)	841205-47-8	58.4419	0.0235069
RJSK0727M01	I12	AUY922 (NVP-AUY922)	747412-49-3	58.3288	-0.089545
RJSK0727M01	I13	Danoprevir (ITMN-191)	850876-88-9, 916881-67-9, 1001913-18-3, 1225266-12-5	58.6114	0.192978
RJSK0727M01	I14	SU11274	658084-23-2	58.6032	0.184832
RJSK0727M01	I15	Thalidomide	50-35-1	58.5856	0.167221
RJSK0727M01	I16	KU-55933 (ATM Kinase Inhibitor)	587871-26-9	58.2068	-0.211541
RJSK0727M01	I17	Dimesna	16208-51-8	58.6582	0.239805
RJSK0727M01	I18	Vatalanib (PTK787) 2HCl	212141-51-0	58.66	0.241646
RJSK0727M01	I19	Methotrexate	59-05-2	58.7194	0.30101
RJSK0727M01	I20	Varespladib (LY315920)	172732-68-2	58.6937	0.275329
RJSK0727M01	I21	Dacarbazine	4342-03-4	58.6573	0.238873
RJSK0727M01	I22	DMSO (control)	67-68-5	58.7469	0.328522
RJSK0727M01	I23	Flavopiridol (Alvocidib)	146426-40-6	58.5045	0.0860895
RJSK0727M01	I24	Meropenem	96036-03-2	58.5396	0.121263
RJSK0727M01	J01	Amuvatinib (MP-470)	850879-09-3	58.6525	0.234145
RJSK0727M01	J02	Pelitinib (EKB-569)	257933-82-7	58.7323	0.313866
RJSK0727M01	J03	Posaconazole	171228-49-2	58.2881	-0.130287
RJSK0727M01	J04	Trilostane	13647-35-3	58.7303	0.3119
RJSK0727M01	J05	WYE-354	1062169-56-5	58.6269	0.208521
RJSK0727M01	J06	Repaglinide	135062-02-1	58.7149	0.296558
RJSK0727M01	J07	Aniracetam	72432-10-1	58.7389	0.320521
RJSK0727M01	J08	Venlafaxine	99300-78-4	58.66	0.241633
RJSK0727M01	J09	Cetirizine DiHCl	83881-52-1	58.7072	0.288805
RJSK0727M01	J10	PHA-680632	398493-79-3	58.592	0.173575
RJSK0727M01	J11	Mercaptopurine (6-MP)	50-44-2	58.6757	0.257326
RJSK0727M01	J12	Moxifloxacin HCl	186826-86-8	58.6649	0.246523
RJSK0727M01	J13	Etomidate	33125-97-2	58.6979	0.279494
RJSK0727M01	J14	SB525334	356559-20-1	58.727	0.308645
RJSK0727M01	J15	Ginkgolide B	15291-77-7	58.8062	0.38778
RJSK0727M01	J16	PHA-793887	718630-59-2	58.9753	0.556886
RJSK0727M01	J17	Loratadine	79794-75-5	58.759	0.340623
RJSK0727M01	J18	Dyphylline	479-18-5	59.0659	0.647529
RJSK0727M01	J19	Acitretin	55079-83-9	59.0562	0.637838
RJSK0727M01	J20	SAR245409 (XL765)	1349796-36-6	59.4502	1.03186
RJSK0727M01	J21	DMSO (control)	67-68-5	59.0863	0.667921
RJSK0727M01	J22	Saracatinib (AZD0530)	379231-04-6	58.2396	-0.178793
RJSK0727M01	J23	TW-37	877877-35-5	59.2663	0.847919
RJSK0727M01	J24	Cediranib (AZD2171)	288383-20-0	58.2494	-0.168957
RJSK0727M01	K01	Malotilate	59937-28-9	58.3809	-0.0374562
RJSK0727M01	K02	Lapatinib (GW-572016) Ditosylate	388082-77-7	59.0469	0.628484
RJSK0727M01	K03	SNS-032 (BMS-387032)	345627-80-7	58.3316	-0.0867735
RJSK0727M01	K04	PI-103	371935-74-9	58.4121	-0.00625732
RJSK0727M01	K05	Capecitabine	154361-50-9	58.4567	0.038284
RJSK0727M01	K06	Vorinostat (SAHA, MK0683)	149647-78-9	58.3341	-0.0842786
RJSK0727M01	K07	CP-724714	537705-08-1	58.4681	0.0497361
RJSK0727M01	K08	Olaparib (AZD2281, Ku-0059436)	763113-22-0	58.4746	0.0561694
RJSK0727M01	K09	BIIB021	848695-25-0	58.5156	0.0972005
RJSK0727M01	K10	PHA-665752	477575-56-7	58.5383	0.119962
RJSK0727M01	K11	Ritonavir	155213-67-5	58.2589	-0.15947
RJSK0727M01	K12	Vismodegib (GDC-0449)	879085-55-9	58.4553	0.0368888
RJSK0727M01	K13	CUDC-101	1012054-59-9	58.5403	0.121951
RJSK0727M01	K14	GSK1904529A	1089283-49-7	58.5811	0.162717
RJSK0727M01	K15	Dutasteride	164656-23-9	58.2747	-0.143676
RJSK0727M01	K16	U0126-EtOH	1173097-76-1	58.5619	0.143484
RJSK0727M01	K17	Bendamustine HCl	3543-75-7	58.5412	0.122805
RJSK0727M01	K18	Foretinib (GSK1363089)	849217-64-7	58.4874	0.0689962
RJSK0727M01	K19	Dexrazoxane HCl (ICRF-187, ADR-529)	149003-01-0	58.568	0.14957
RJSK0727M01	K20	DMSO (control)	67-68-5	58.7138	0.295448
RJSK0727M01	K21	Topotecan HCl	119413-54-6	58.5037	0.0853179
RJSK0727M01	K22	Mianserin HCl	21535-47-7	58.5816	0.163261
RJSK0727M01	K23	Leflunomide	75706-12-6	58.6012	0.182769
RJSK0727M01	K24	Pirarubicin	72496-41-4	58.6966	0.278249
RJSK0727M01	L01	Prasugrel	150322-43-3	58.5987	0.18035
RJSK0727M01	L02	Vecuronium Bromide	50700-72-6	58.52	0.101644
RJSK0727M01	L03	Vemurafenib (PLX4032, RG7204)	918504-65-1	58.8833	0.464953
RJSK0727M01	L04	Rolipram	61413-54-5	58.6025	0.184082
RJSK0727M01	L05	Artemisinin	63968-64-9	58.5915	0.173159
RJSK0727M01	L06	Voriconazole	137234-62-9	58.6108	0.192389
RJSK0727M01	L07	Cilnidipine	132203-70-4	58.5424	0.123973
RJSK0727M01	L08	Cilomilast	153259-65-5	58.631	0.212591
RJSK0727M01	L09	Streptozotocin (STZ)	18883-66-4	58.6452	0.226842
RJSK0727M01	L10	Doxercalciferol	54573-75-0	58.6081	0.189703
RJSK0727M01	L11	Felbamate	25451-15-4	58.7156	0.297224
RJSK0727M01	L12	VX-222 (VCH-222, Lomibuvir)	1026785-55-6	58.6246	0.206207
RJSK0727M01	L13	Glimepiride	93479-97-1	58.7667	0.348311
RJSK0727M01	L14	Naratriptan	143388-64-1	58.9748	0.556399
RJSK0727M01	L15	Losartan Potassium (DuP 753)	124750-99-8	59.0077	0.589354
RJSK0727M01	L16	Aztreonam	78110-38-0	58.978	0.559605
RJSK0727M01	L17	Bafetinib (INNO-406)	859212-16-1	58.9824	0.56406
RJSK0727M01	L18	AT7519	844442-38-2	59.0515	0.63309
RJSK0727M01	L19	DMSO (control)	67-68-5	59.1419	0.723537
RJSK0727M01	L20	FG-4592	808118-40-3	58.3004	-0.118001
RJSK0727M01	L21	Mocetinostat (MGCD0103)	726169-73-9	58.349	-0.069365
RJSK0727M01	L22	Dovitinib (TKI-258, CHIR-258)	405169-16-6	58.4648	0.0464015
RJSK0727M01	L23	Brivanib Alaninate (BMS-582664)	649735-63-7	58.2051	-0.213272
RJSK0727M01	L24	Lenalidomide (CC-5013)	191732-72-6	58.2803	-0.13809
RJSK0727M01	M01	Barasertib (AZD1152-HQPA)	722544-51-6	58.4677	0.0493337
RJSK0727M01	M02	Rapamycin (Sirolimus)	53123-88-9	57.7741	-0.644281
RJSK0727M01	M03	VX-680 (Tozasertib, MK-0457)	639089-54-6	58.3577	-0.0606599
RJSK0727M01	M04	Valproic acid sodium salt (Sodium valproate)	1069-66-5	58.3506	-0.0677557
RJSK0727M01	M05	Nutlin-3	548472-68-0	58.2396	-0.178741
RJSK0727M01	M06	Plinabulin (NPI-2358)	714272-27-2	58.495	0.0765872
RJSK0727M01	M07	HA14-1	65673-63-4	57.8037	-0.614655
RJSK0727M01	M08	BIBR 1532	321674-73-1	58.6625	0.244131
RJSK0727M01	M09	Brivanib (BMS-540215)	649735-46-6	58.4039	-0.0144605
RJSK0727M01	M10	TAK-700 (Orteronel)	566939-85-3	58.5833	0.164955
RJSK0727M01	M11	PF-04217903	956905-27-4	58.548	0.129617
RJSK0727M01	M12	Melatonin	73-31-4	58.6027	0.184362
RJSK0727M01	M13	ZM 447439	331771-20-1	58.626	0.207643
RJSK0727M01	M14	Nelarabine	121032-29-9	58.585	0.16666
RJSK0727M01	M15	SGX-523	1022150-57-7	58.5915	0.173098
RJSK0727M01	M16	Epirubicin HCl	56390-09-1	58.6672	0.248791
RJSK0727M01	M17	DMSO (control)	67-68-5	58.601	0.182657
RJSK0727M01	M18	2-Methoxyestradiol (2-MeOE2)	362-07-2	58.782	0.363614
RJSK0727M01	M19	Mosapride Citrate	112885-42-4	58.4751	0.0567453
RJSK0727M01	M20	JNJ-7706621	443797-96-4	58.5631	0.144716
RJSK0727M01	M21	Pizotifen Malate	5189-11-7	58.5392	0.120795
RJSK0727M01	M22	Ramelteon	196597-26-9	58.6107	0.192363
RJSK0727M01	M23	Bimatoprost	155206-00-1	58.6059	0.187542
RJSK0727M01	M24	Acarbose	56180-94-0	58.5934	0.174989
RJSK0727M01	N01	Sildenafil Citrate	171599-83-0	58.5212	0.102766
RJSK0727M01	N02	Asenapine	65576-45-6, 135883-08-8 (Maleic acid)	58.5568	0.138392
RJSK0727M01	N03	Zileuton	111406-87-2	58.5479	0.129473
RJSK0727M01	N04	Cilostazol	73963-72-1	58.5308	0.112463
RJSK0727M01	N05	Zibotentan (ZD4054)	186497-07-4	58.6353	0.216917
RJSK0727M01	N06	Ki16425	355025-24-0	58.6146	0.196241
RJSK0727M01	N07	Alfacalcidol	41294-56-8	58.6817	0.263278
RJSK0727M01	N08	Fluconazole	86386-73-4	58.7159	0.297494
RJSK0727M01	N09	Zosuquidar (LY335979) 3HCl	167465-36-3	58.3858	-0.0326197
RJSK0727M01	N10	Ivermectin	70288-86-7	58.8167	0.398325
RJSK0727M01	N11	PIK-93	593960-11-3	58.8819	0.463545
RJSK0727M01	N12	MGCD-265	875337-44-3	58.8672	0.448855
RJSK0727M01	N13	Alprostadil	745-65-3	58.9635	0.545096
RJSK0727M01	N14	Doripenem Hydrate	364622-82-2	59.0132	0.594767
RJSK0727M01	N15	MK-1775	955365-80-7	58.978	0.559607
RJSK0727M01	N16	DMSO (control)	67-68-5	59.0564	0.638009
RJSK0727M01	N17	Selumetinib (AZD6244)	606143-52-6	58.5621	0.143687
RJSK0727M01	N18	BMS-754807	1001350-96-4	58.3069	-0.111473
RJSK0727M01	N19	PD184352 (CI-1040)	212631-79-3	58.5718	0.153441
RJSK0727M01	N20	ADL5859 HCl	850173-95-4	58.4074	-0.0110006
RJSK0727M01	N21	Panobinostat (LBH589)	404950-80-7	58.4724	0.0540474
RJSK0727M01	N22	Docetaxel	114977-28-5	58.3777	-0.0406806
RJSK0727M01	N23	Sorafenib Tosylate	475207-59-1	58.9606	0.542198
RJSK0727M01	N24	MK-8245	1030612-90-8	58.5199	0.101513
RJSK0727M01	O01	Y-27632 2HCl	129830-38-2	58.5588	0.140415
RJSK0727M01	O02	TGX-221	663619-89-4	58.5499	0.13152
RJSK0727M01	O03	Masitinib (AB1010)	790299-79-5	58.4904	0.071984
RJSK0727M01	O04	PD98059	167869-21-8	58.5349	0.116539
RJSK0727M01	O05	ZSTK474	475110-96-4	58.511	0.0926529
RJSK0727M01	O06	Anastrozole	120511-73-1	58.7019	0.283523
RJSK0727M01	O07	Belinostat (PXD101)	414864-00-9	58.6406	0.222216
RJSK0727M01	O08	Exemestane	107868-30-4	58.6045	0.18613
RJSK0727M01	O09	LAQ824 (Dacinostat)	404951-53-7	58.5408	0.1224
RJSK0727M01	O10	PIK-75	372196-77-5	58.611	0.192647
RJSK0727M01	O11	GDC-0879	905281-76-7	58.6188	0.200434
RJSK0727M01	O12	Bleomycin Sulfate	9041-93-4	58.705	0.286568
RJSK0727M01	O13	GSK690693	937174-76-0	58.5928	0.174395
RJSK0727M01	O14	Oxaliplatin	61825-94-3	58.7344	0.316037
RJSK0727M01	O15	DMSO (control)	67-68-5	58.768	0.349588
RJSK0727M01	O16	AG-1024	65678-07-1	59.1829	0.764537
RJSK0727M01	O17	Nafamostat Mesylate	82956-11-4	58.6072	0.188781
RJSK0727M01	O18	Enzalutamide (MDV3100)	915087-33-1	58.6774	0.258975
RJSK0727M01	O19	Resveratrol	501-36-0	58.9943	0.575961
RJSK0727M01	O20	Cinacalcet HCl	364782-34-3	58.5955	0.177099
RJSK0727M01	O21	Linezolid	165800-03-3	58.6164	0.197967
RJSK0727M01	O22	BX-795	702675-74-9	58.6485	0.230122
RJSK0727M01	O23	Sumatriptan Succinate	103628-48-4	58.7359	0.317542
RJSK0727M01	O24	Benazepril HCl	86541-74-4	58.7317	0.313307
RJSK0727M01	P01	Ziprasidone HCl	122883-93-6	58.6355	0.217121
RJSK0727M01	P02	Epothilone A	152044-53-6	58.7221	0.303705
RJSK0727M01	P03	Atazanavir Sulfate	229975-97-7	58.6459	0.227524
RJSK0727M01	P04	Costunolide	553-21-9	58.6834	0.265048
RJSK0727M01	P05	Calcifediol	19356-17-3	58.4208	0.00242042
RJSK0727M01	P06	Flumazenil	78755-81-4	58.7365	0.318117
RJSK0727M01	P07	Daclatasvir (BMS-790052)	1009119-64-5	58.6326	0.214228
RJSK0727M01	P08	TG100-115	677297-51-7	58.825	0.406604
RJSK0727M01	P09	Ponatinib (AP24534)	943319-70-8	58.6627	0.244298
RJSK0727M01	P10	Rigosertib (ON-01910)	1225497-78-8	59.0634	0.645008
RJSK0727M01	P11	Lactulose	4618-18-2	58.9967	0.578277
RJSK0727M01	P12	Gestodene	60282-87-3	58.9378	0.519444
RJSK0727M01	P13	Quizartinib (AC220)	950769-58-1	59.1237	0.705281
RJSK0727M01	P14	DMSO (control)	67-68-5	59.005	0.586576
RJSK0727M01	P15
RJSK0727M01	P16
RJSK0727M01	P17
RJSK0727M01	P18
RJSK0727M01	P19
RJSK0727M01	P20
RJSK0727M01	P21
RJSK0727M01	P22
RJSK0727M01	P23
RJSK0727M01	P24

## Sheet: Plate 9
Plate Barcode	Plate Location	Product Name	CAS Number	Apparent Tm (℃)	Calculated ΔTm (℃)
RJSK0801M02	A01	LY2811376	1194044-20-6	57.6547	-0.107801
RJSK0801M02	A02	Loteprednol etabonate	82034-46-6	57.4918	-0.270754
RJSK0801M02	A03	DMXAA (Vadimezan)	117570-53-3	57.5791	-0.183427
RJSK0801M02	A04	Mesalamine	89-57-6	57.3618	-0.400707
RJSK0801M02	A05	Nebivolol	152520-56-4	57.5238	-0.238667
RJSK0801M02	A06	Carbamazepine	298-46-4	57.4979	-0.264578
RJSK0801M02	A07	Pomalidomide	19171-19-8	57.5266	-0.235876
RJSK0801M02	A08	Hydrochlorothiazide	58-93-5	57.5276	-0.234932
RJSK0801M02	A09	Sulfasalazine	599-79-1	57.6032	-0.15935
RJSK0801M02	A10	Zalcitabine	7481-89-2	57.5867	-0.175831
RJSK0801M02	A11	Furosemide	54-31-9	57.6063	-0.15618
RJSK0801M02	A12	Methylprednisolone	83-43-2	57.7289	-0.0336392
RJSK0801M02	A13	Cefoperazone	62893-19-0	57.6881	-0.0743732
RJSK0801M02	A14	Rifabutin	72559-06-9	57.738	-0.0245411
RJSK0801M02	A15	Acetylcysteine	616-91-1	57.6237	-0.138794
RJSK0801M02	A16	Pitavastatin Calcium	147526-32-7	57.6282	-0.134355
RJSK0801M02	A17	Zafirlukast	107753-78-6	57.6478	-0.114754
RJSK0801M02	A18	Chlorprothixene	113-59-7	57.7482	-0.0142931
RJSK0801M02	A19	Nitrofural	59-87-0	57.8313	0.0687837
RJSK0801M02	A20	Rifaximin	80621-81-4	57.6479	-0.114634
RJSK0801M02	A21	Phenylbutazone	50-33-9	58.9437	1.18122
RJSK0801M02	A22	Acipimox	51037-30-0	57.8338	0.0712984
RJSK0801M02	A23	DMSO (control)	67-68-5	57.8415	0.0790339
RJSK0801M02	A24	DMSO (control)	67-68-5	57.8324	0.069926
RJSK0801M02	B01	Betaxolol hydrochloride (Betoptic)	63659-19-8	57.6421	-0.120387
RJSK0801M02	B02	Pyrimethamine	58-14-0	57.6368	-0.125696
RJSK0801M02	B03	Albendazole Oxide	54029-12-8	57.6503	-0.112227
RJSK0801M02	B04	Benidipine HCl	91599-74-5	57.5904	-0.172137
RJSK0801M02	B05	Bifonazole	60628-96-8	57.5086	-0.253953
RJSK0801M02	B06	Uridine	58-96-8	57.6905	-0.071976
RJSK0801M02	B07	Ganciclovir	82410-32-0	57.7914	0.0289304
RJSK0801M02	B08	Nimesulide	51803-78-2	57.7853	0.0227903
RJSK0801M02	B09	Nizatidine	76963-41-2	57.7729	0.0104102
RJSK0801M02	B10	Captopril	62571-86-2	57.782	0.0195425
RJSK0801M02	B11	Vitamin B12	68-19-9	57.8142	0.0516748
RJSK0801M02	B12	Bromhexine HCl	611-75-6	57.7892	0.0266605
RJSK0801M02	B13	Tropicamide	1508-75-4	57.8458	0.0832555
RJSK0801M02	B14	Mecarbinate	15574-49-9	57.6922	-0.0702633
RJSK0801M02	B15	Irsogladine	57381-26-7	57.8573	0.0948335
RJSK0801M02	B16	Duloxetine HCl	136434-34-9	57.8359	0.0734189
RJSK0801M02	B17	Miconazole Nitrate	22832-87-7	57.7548	-0.00771622
RJSK0801M02	B18	Ambrisentan	177036-94-1	57.935	0.172527
RJSK0801M02	B19	Nefiracetam	77191-36-7	57.9948	0.23228
RJSK0801M02	B20	Imidapril HCl	89371-37-9	57.9339	0.171372
RJSK0801M02	B21	Adenine HCl	2922-28-3	57.9319	0.169442
RJSK0801M02	B22	Licofelone	156897-06-2	57.9941	0.231547
RJSK0801M02	B23	DMSO (control)	67-68-5	57.9887	0.226161
RJSK0801M02	B24	DMSO (control)	67-68-5	58.0036	0.241075
RJSK0801M02	C01	Hesperadin	422513-13-1	57.5186	-0.243921
RJSK0801M02	C02	（6-）ε-​Aminocaproic acid	60-32-2	57.5609	-0.20162
RJSK0801M02	C03	Telaprevir (VX-950)	402957-28-2	58.0196	0.25714
RJSK0801M02	C04	Ipratropium Bromide	22254-24-6	57.6586	-0.10386
RJSK0801M02	C05	Pimobendan	74150-27-9	57.5435	-0.218981
RJSK0801M02	C06	Hydrocortisone	50-23-7	57.5562	-0.206316
RJSK0801M02	C07	PD318088	391210-00-7	57.7808	0.0183371
RJSK0801M02	C08	Estradiol	50-28-2	57.5292	-0.233278
RJSK0801M02	C09	Tie2 kinase inhibitor	948557-43-5	57.5022	-0.260302
RJSK0801M02	C10	Azathioprine	446-86-6	57.73	-0.0324704
RJSK0801M02	C11	Olmesartan Medoxomil	144689-63-4	57.617	-0.145494
RJSK0801M02	C12	Meloxicam	71125-38-7	57.7589	-0.00364495
RJSK0801M02	C13	Silodosin	160970-54-7	57.7912	0.0286485
RJSK0801M02	C14	Nevirapine	129618-40-2	57.8027	0.0401641
RJSK0801M02	C15	Ethinyl Estradiol	57-63-6	57.6216	-0.140863
RJSK0801M02	C16	Rifapentine	61379-65-5	57.8134	0.0509208
RJSK0801M02	C17	Erythromycin	114-07-8	57.7979	0.0353695
RJSK0801M02	C18	Oxytetracycline (Terramycin)	79-57-2	57.8518	0.089283
RJSK0801M02	C19	Ketoprofen	22071-15-4	57.8286	0.0660791
RJSK0801M02	C20	Simvastatin	79902-63-9	57.5498	-0.212744
RJSK0801M02	C21	Ezetimibe	163222-33-1	57.7768	0.0143398
RJSK0801M02	C22	Aciclovir	59277-89-3	57.8969	0.134392
RJSK0801M02	C23	DMSO (control)	67-68-5	57.8316	0.0690583
RJSK0801M02	C24	DMSO (control)	67-68-5	57.8355	0.0729477
RJSK0801M02	D01	Proparacaine HCl	5875-06-9	57.8401	0.0776119
RJSK0801M02	D02	Sulindac	38194-50-2	57.781	0.0184998
RJSK0801M02	D03	Chloroxine	773-76-2	57.8102	0.047645
RJSK0801M02	D04	ENMD-2076 L-(+)-Tartaric acid	1291074-87-7	57.7695	0.00704203
RJSK0801M02	D05	Pefloxacin Mesylate	70458-95-6	57.7842	0.0217285
RJSK0801M02	D06	Flunarizine 2HCl	30484-77-6	57.7495	-0.0129763
RJSK0801M02	D07	Roxatidine Acetate HCl	93793-83-0	57.7758	0.0133388
RJSK0801M02	D08	Dyclonine HCl	536-43-6	57.7646	0.00205523
RJSK0801M02	D09	Carbidopa	28860-95-9	57.1028	-0.659754
RJSK0801M02	D10	Oxytetracycline Dihydrate	6153-64-6	57.7019	-0.0606317
RJSK0801M02	D11	Diclofenac Sodium	15307-79-6	57.7864	0.0239377
RJSK0801M02	D12	Lovastatin	75330-75-5	57.6162	-0.146303
RJSK0801M02	D13	Pregnenolone	145-13-1	57.7715	0.00903719
RJSK0801M02	D14	Rosiglitazone HCl	302543-62-0	57.8402	0.0776629
RJSK0801M02	D15	Triamcinolone	124-94-7	57.8586	0.0960495
RJSK0801M02	D16	Trimebutine	39133-31-8	57.8729	0.110438
RJSK0801M02	D17	Sulfamethizole	144-82-1	57.9204	0.157881
RJSK0801M02	D18	Bexarotene	153559-49-0	57.8073	0.0448385
RJSK0801M02	D19	Nicorandil	65141-46-0	57.9434	0.180938
RJSK0801M02	D20	Lapatinib	231277-92-2	58.4365	0.673989
RJSK0801M02	D21	Mometasone furoate	83919-23-7	57.8763	0.113767
RJSK0801M02	D22	Dextrose	50-99-7	57.9525	0.189954
RJSK0801M02	D23	DMSO (control)	67-68-5	57.9747	0.212162
RJSK0801M02	D24	DMSO (control)	67-68-5	58.021	0.258461
RJSK0801M02	E01	BIX 02188	1094614-84-2	57.6814	-0.081111
RJSK0801M02	E02	Aminoglutethimide	125-84-8	57.6321	-0.130439
RJSK0801M02	E03	Saxagliptin	361442-04-8	57.5836	-0.178923
RJSK0801M02	E04	Sulfanilamide	63-74-1	57.5638	-0.198739
RJSK0801M02	E05	AZD8055	1009298-09-2	57.5498	-0.212737
RJSK0801M02	E06	Desonide	638-94-8	57.587	-0.175506
RJSK0801M02	E07	Tazarotene	118292-40-3	57.4497	-0.312784
RJSK0801M02	E08	Deferasirox	201530-41-8	57.7415	-0.0210306
RJSK0801M02	E09	Candesartan	139481-59-7	57.6416	-0.12086
RJSK0801M02	E10	Indomethacin	53-86-1	57.627	-0.135512
RJSK0801M02	E11	Cefdinir	91832-40-5	57.7414	-0.021133
RJSK0801M02	E12	Mesna	19767-45-4	57.6523	-0.110173
RJSK0801M02	E13	Riluzole	1744-22-5	57.7624	-0.000155427
RJSK0801M02	E14	Esomeprazole Magnesium	161973-10-0	57.6634	-0.0991124
RJSK0801M02	E15	Naproxen	26159-34-2	57.7908	0.0283009
RJSK0801M02	E16	Suprofen	40828-46-4	57.8055	0.0429767
RJSK0801M02	E17	Amphotericin B	1397-89-3	57.805	0.042472
RJSK0801M02	E18	Toremifene Citrate	89778-27-8	57.7412	-0.0213112
RJSK0801M02	E19	Ketorolac	74103-07-4	57.719	-0.0435016
RJSK0801M02	E20	Ramipril	87333-19-5	57.8132	0.0507027
RJSK0801M02	E21	Enalaprilat Dihydrate	84680-54-6	57.8262	0.0636871
RJSK0801M02	E22	Nifedipine	21829-25-4	57.7899	0.0274125
RJSK0801M02	E23	DMSO (control)	67-68-5	57.8308	0.0682852
RJSK0801M02	E24	DMSO (control)	67-68-5	57.8672	0.104654
RJSK0801M02	F01	Pranlukast	103177-37-3	57.7001	-0.0624079
RJSK0801M02	F02	Pramipexole dihydrochloride monohydrate	191217-81-9	57.7994	0.0368741
RJSK0801M02	F03	Lomustine	13010-47-4	57.98	0.217485
RJSK0801M02	F04	Formoterol Hemifumarate	43229-80-7	57.5388	-0.22369
RJSK0801M02	F05	Metoprolol Tartrate	392-17-7	57.7999	0.0373469
RJSK0801M02	F06	Fenticonazole Nitrate	73151-29-8	57.1672	-0.595318
RJSK0801M02	F07	Protionamide	14222-60-7	57.8026	0.04009
RJSK0801M02	F08	Cyproterone Acetate	427-51-0	57.6504	-0.11211
RJSK0801M02	F09	Valsartan	137862-53-4	57.7842	0.0217399
RJSK0801M02	F10	Cytidine	65-46-3	57.8099	0.0473958
RJSK0801M02	F11	Avobenzone	70356-09-1	57.7352	-0.0273288
RJSK0801M02	F12	Tiopronin	1953-02-2	57.8193	0.0568149
RJSK0801M02	F13	Sulfamethoxazole	723-46-6	57.8194	0.056892
RJSK0801M02	F14	Atorvastatin Calcium	134523-03-8	57.796	0.0334508
RJSK0801M02	F15	Nystatin (Fungicidin)	1400-61-9	57.7787	0.0161865
RJSK0801M02	F16	Ivabradine HCl	148849-67-6	57.8746	0.11211
RJSK0801M02	F17	Sulbactam	68373-14-8	57.8901	0.127601
RJSK0801M02	F18	Temocapril HCl	110221-44-8	57.9348	0.172282
RJSK0801M02	F19	Tamoxifen Citrate	54965-24-1	57.8961	0.133634
RJSK0801M02	F20	Cisatracurium Besylate	96946-42-8	57.8951	0.132598
RJSK0801M02	F21	Propylthiouracil	51-52-5	57.9061	0.143634
RJSK0801M02	F22	Xylose	25990-60-7	57.9398	0.177264
RJSK0801M02	F23	DMSO (control)	67-68-5	57.9717	0.209154
RJSK0801M02	F24	DMSO (control)	67-68-5	57.9376	0.175122
RJSK0801M02	G01	BIX 02189	1094614-85-3	57.579	-0.183516
RJSK0801M02	G02	Aminophylline	317-34-0	57.7353	-0.0271958
RJSK0801M02	G03	EX 527 (Selisistat)	49843-98-3	57.5745	-0.188
RJSK0801M02	G04	Betamethasone Dipropionate	5593-20-4	57.5536	-0.208937
RJSK0801M02	G05	PHT-427	1191951-57-1	57.4149	-0.347608
RJSK0801M02	G06	Didanosine	69655-05-6	57.6242	-0.138275
RJSK0801M02	G07	KU-60019	925701-49-1	57.5123	-0.250183
RJSK0801M02	G08	Piroxicam	36322-90-4	57.6062	-0.156301
RJSK0801M02	G09	H 89 2HCl	130964-39-5	57.5835	-0.17902
RJSK0801M02	G10	Terbinafine	91161-71-6	57.6306	-0.13188
RJSK0801M02	G11	Clotrimazole	23593-75-1	57.4979	-0.264584
RJSK0801M02	G12	Methocarbamol	532-03-6	57.7796	0.0170965
RJSK0801M02	G13	Risperidone	106266-06-2	57.7338	-0.0286649
RJSK0801M02	G14	Nicotinic Acid	59-67-6	57.7508	-0.0117152
RJSK0801M02	G15	Nitazoxanide	55981-09-4	57.8639	0.101437
RJSK0801M02	G16	Pyrazinamide	98-96-4	57.8119	0.0493954
RJSK0801M02	G17	Ibuprofen	15687-27-1	57.7642	0.0017377
RJSK0801M02	G18	Ethionamide	536-33-4	57.8195	0.0569972
RJSK0801M02	G19	Adenosine	58-61-7	57.7985	0.036008
RJSK0801M02	G20	Fenofibrate	49562-28-9	57.7996	0.0371286
RJSK0801M02	G21	Dofetilide	115256-11-6	57.8123	0.0497839
RJSK0801M02	G22	Amiloride HCl	2016-88-8	57.8118	0.0492463
RJSK0801M02	G23	DMSO (control)	67-68-5	57.8098	0.0472858
RJSK0801M02	G24	DMSO (control)	67-68-5	57.8346	0.0720994
RJSK0801M02	H01	Oxfendazole	53716-50-0	57.7743	0.0118338
RJSK0801M02	H02	PCI-34051	950762-95-5	57.7766	0.0140532
RJSK0801M02	H03	Chenodeoxycholic Acid	474-25-9	57.7665	0.00400052
RJSK0801M02	H04	Chlormezanone	80-77-3	57.8885	0.12599
RJSK0801M02	H05	Diethylstilbestrol	56-53-1	57.5139	-0.248653
RJSK0801M02	H06	Rebamipide	90098-04-7	57.8348	0.0722554
RJSK0801M02	H07	Idoxuridine	54-42-2	57.8247	0.0622331
RJSK0801M02	H08	Memantine HCl	41100-52-1	57.8127	0.0501559
RJSK0801M02	H09	Dipyridamole	58-32-2	57.5866	-0.175934
RJSK0801M02	H10	Orphenadrine Citrate	4682-36-4	57.8214	0.0589306
RJSK0801M02	H11	Amlodipine	88150-42-9	57.7688	0.00626069
RJSK0801M02	H12	Balofloxacin	127294-70-6	57.8118	0.0492582
RJSK0801M02	H13	Sulfisoxazole	127-69-5	57.8182	0.0557189
RJSK0801M02	H14	Famotidine	76824-35-6	57.8316	0.0690456
RJSK0801M02	H15	Isoniazid	54-85-3	57.8492	0.0867265
RJSK0801M02	H16	Rivastigmine Tartrate	129101-54-8	57.8748	0.112319
RJSK0801M02	H17	Tolfenamic Acid	13710-19-5	57.8984	0.135912
RJSK0801M02	H18	Gabexate Mesylate	56974-61-9	57.9013	0.138793
RJSK0801M02	H19	Cyclocytidine HCl	10212-25-6	57.944	0.181482
RJSK0801M02	H20	Dronedarone HCl	141625-93-6	57.7556	-0.00689414
RJSK0801M02	H21	Fluticasone propionate	80474-14-2	57.9115	0.148985
RJSK0801M02	H22	Mestranol	72-33-3	57.8895	0.127014
RJSK0801M02	H23	DMSO (control)	67-68-5	57.9835	0.220994
RJSK0801M02	H24	DMSO (control)	67-68-5	57.9801	0.217637
RJSK0801M02	I01	AZD7762	860352-01-8	57.6247	-0.137766
RJSK0801M02	I02	Amorolfine HCl	78613-38-4	57.7679	0.00534651
RJSK0801M02	I03	AM1241	444912-48-5	57.6636	-0.0988895
RJSK0801M02	I04	Meprednisone	1247-42-3	57.6214	-0.141058
RJSK0801M02	I05	KRN 633	286370-15-8	57.6076	-0.154946
RJSK0801M02	I06	Divalproex Sodium	76584-70-8	57.669	-0.0935558
RJSK0801M02	I07	BS-181 HCl	1397219-81-6	57.6052	-0.157294
RJSK0801M02	I08	Gemcitabine	95058-81-4	57.7472	-0.0152932
RJSK0801M02	I09	TWS119	601514-19-6	57.8065	0.0439982
RJSK0801M02	I10	Levonorgestrel	797-63-7	57.5771	-0.185421
RJSK0801M02	I11	Rizatriptan Benzoate	145202-66-0	57.7626	7.83071e-05
RJSK0801M02	I12	Prednisolone	50-24-8	57.7248	-0.0377027
RJSK0801M02	I13	Sulfameter	651-06-9	57.7971	0.0345604
RJSK0801M02	I14	Nimodipine	66085-59-4	57.6064	-0.156129
RJSK0801M02	I15	Triamcinolone Acetonide	76-25-5	57.7928	0.0303045
RJSK0801M02	I16	Quetiapine Fumarate	111974-72-2	57.667	-0.0955376
RJSK0801M02	I17	Amprenavir	161814-49-9	57.7868	0.02433
RJSK0801M02	I18	Trifluridine	70-00-8	57.8396	0.0771108
RJSK0801M02	I19	Zolmitriptan	139264-17-8	57.8552	0.0927335
RJSK0801M02	I20	Ranolazine	95635-55-5	57.8397	0.0771631
RJSK0801M02	I21	Isradipine	75695-93-1	57.8283	0.0657964
RJSK0801M02	I22	Amlodipine besylate (Norvasc)	111470-99-6	57.7698	0.00728156
RJSK0801M02	I23	DMSO (control)	67-68-5	57.8949	0.13236
RJSK0801M02	I24	DMSO (control)	67-68-5	57.847	0.0845014
RJSK0801M02	J01	Carvedilol	72956-09-3	57.6626	-0.0998874
RJSK0801M02	J02	PF-573228	869288-64-2	57.799	0.0365062
RJSK0801M02	J03	Cimetidine	51481-61-9	57.8049	0.0423542
RJSK0801M02	J04	Ketotifen Fumarate	34580-14-8	57.7894	0.0269163
RJSK0801M02	J05	Diltiazem HCl	33286-22-5	57.8203	0.0578169
RJSK0801M02	J06	Epalrestat	82159-09-9	57.8409	0.0783523
RJSK0801M02	J07	Sparfloxacin	110871-86-8	57.8612	0.098652
RJSK0801M02	J08	Cyproheptadine HCl	969-33-5	57.8159	0.0533972
RJSK0801M02	J09	Hydroxyurea	127-07-1	57.816	0.0534932
RJSK0801M02	J10	Gimeracil	103766-25-2	57.9153	0.152779
RJSK0801M02	J11	Metronidazole	443-48-1	57.8455	0.0830075
RJSK0801M02	J12	Lafutidine	118288-08-7	57.8606	0.0981101
RJSK0801M02	J13	Crystal Violet	548-62-9	57.5986	-0.163921
RJSK0801M02	J14	Moexipril HCl	82586-52-5	57.872	0.10951
RJSK0801M02	J15	Levofloxacin	100986-85-4	57.9984	0.235905
RJSK0801M02	J16	Dexmedetomidine HCl (Precedex)	145108-58-3	57.88	0.117528
RJSK0801M02	J17	Pranoprofen	52549-17-4	57.9542	0.191652
RJSK0801M02	J18	Rasagiline Mesylate	161735-79-1	57.926	0.16348
RJSK0801M02	J19	Meglumine	6284-40-8	57.9626	0.200058
RJSK0801M02	J20	Conivaptan HCl	168626-94-6	57.9797	0.217221
RJSK0801M02	J21	Lacidipine	103890-78-4	57.8116	0.0490914
RJSK0801M02	J22	Naftopidil	57149-07-2	57.8628	0.100316
RJSK0801M02	J23	DMSO (control)	67-68-5	58.0061	0.243614
RJSK0801M02	J24	DMSO (control)	67-68-5	57.9948	0.232246
RJSK0801M02	K01	R406 (free base)	841290-80-0	57.8118	0.0492677
RJSK0801M02	K02	Chloramphenicol	56-75-7	57.7612	-0.00127603
RJSK0801M02	K03	SB408124	288150-92-5	57.7082	-0.0543449
RJSK0801M02	K04	Betamethasone valerate (Betnovate)	2152-44-5	57.571	-0.191472
RJSK0801M02	K05	AT7867	857531-00-1	57.5809	-0.181578
RJSK0801M02	K06	Emtricitabine	143491-57-0	57.7166	-0.0459462
RJSK0801M02	K07	Fasudil (HA-1077) HCl	105628-07-7	57.6377	-0.12482
RJSK0801M02	K08	Glipizide	29094-61-9	57.6485	-0.114028
RJSK0801M02	K09	Apixaban	503612-47-3	57.7324	-0.0301236
RJSK0801M02	K10	Gemfibrozil	25812-30-0	57.7175	-0.0449895
RJSK0801M02	K11	Pyridostigmine Bromide	101-26-8	57.6326	-0.129915
RJSK0801M02	K12	Telmisartan	144701-48-4	57.5822	-0.180296
RJSK0801M02	K13	Prilocaine	721-50-6	57.7844	0.0219039
RJSK0801M02	K14	Nisoldipine	63675-72-9	57.7409	-0.0215905
RJSK0801M02	K15	Orlistat	96829-58-2	57.8731	0.110593
RJSK0801M02	K16	Rifampin	13292-46-1	57.7725	0.00996517
RJSK0801M02	K17	Albendazole	54965-21-8	57.821	0.0584747
RJSK0801M02	K18	Azacitidine	320-67-2	57.8262	0.0637041
RJSK0801M02	K19	Telbivudine	3424-98-4	57.8391	0.0765632
RJSK0801M02	K20	Ranitidine	66357-59-3	57.8242	0.0616942
RJSK0801M02	K21	Estrone	53-16-7	57.7776	0.0150545
RJSK0801M02	K22	Chlorpheniramine Maleate	113-92-8	57.8071	0.0445491
RJSK0801M02	K23	DMSO (control)	67-68-5	57.7831	0.0205519
RJSK0801M02	K24	DMSO (control)	67-68-5	57.8773	0.114805
RJSK0801M02	L01	Atracurium Besylate	64228-81-5	57.7751	0.0126062
RJSK0801M02	L02	BMS-265246	582315-72-8	57.8008	0.0382697
RJSK0801M02	L03	Clemastine Fumarate	14976-57-9	57.7682	0.00565411
RJSK0801M02	L04	Urapidil HCl	64887-14-5	57.8157	0.053202
RJSK0801M02	L05	Diphenhydramine HCl	147-24-0	57.8375	0.0750075
RJSK0801M02	L06	Aspartame	22839-47-0	57.8239	0.0614196
RJSK0801M02	L07	Felodipine	72509-76-3	57.6391	-0.123446
RJSK0801M02	L08	Doxifluridine	3094-09-5	57.8308	0.0682578
RJSK0801M02	L09	Potassium Iodide	7681-11-0	57.7871	0.024578
RJSK0801M02	L10	Cyclophosphamide Monohydrate	6055-19-2	57.7856	0.0230491
RJSK0801M02	L11	Flutamide	13311-84-7	57.7611	-0.00141746
RJSK0801M02	L12	Moxonidine	75438-57-2	57.8301	0.0675552
RJSK0801M02	L13	Haloperidol	52-86-8	57.8557	0.0931699
RJSK0801M02	L14	Clevidipine Butyrate	167221-71-8	57.6552	-0.107278
RJSK0801M02	L15	Enalapril Maleate	76095-16-4	57.8438	0.0812893
RJSK0801M02	L16	Betaxolol	659-18-7	57.8933	0.130796
RJSK0801M02	L17	Sulphadimethoxine	122-11-2	57.8986	0.136128
RJSK0801M02	L18	Naltrexone HCl	16676-29-2	57.9966	0.234104
RJSK0801M02	L19	Aripiprazole	129722-12-9	57.8013	0.0387879
RJSK0801M02	L20	Ibutilide Fumarate	122647-32-9	57.9371	0.174574
RJSK0801M02	L21	Elvitegravir (GS-9137, JTK-303)	697761-98-1	57.8902	0.127645
RJSK0801M02	L22	S- (+)-Rolipram	85416-73-5	57.9571	0.194575
RJSK0801M02	L23	DMSO (control)	67-68-5	58.03	0.267532
RJSK0801M02	L24	DMSO (control)	67-68-5	57.9694	0.206889
RJSK0801M02	M01	Org 27569	868273-06-7	57.8509	0.0884176
RJSK0801M02	M02	Flurbiprofen	51543-39-6	57.6384	-0.124156
RJSK0801M02	M03	Febuxostat	144060-53-7	57.6885	-0.0740002
RJSK0801M02	M04	Praziquantel	55268-74-1	57.5944	-0.168117
RJSK0801M02	M05	BMS-777607	1025720-94-8	57.6382	-0.124334
RJSK0801M02	M06	Progesterone	57-83-0	57.6767	-0.0858544
RJSK0801M02	M07	BIRB 796 (Doramapimod)	285983-48-4	57.61	-0.152515
RJSK0801M02	M08	Glyburide	10238-21-8	57.7464	-0.0161504
RJSK0801M02	M09	Semagacestat (LY450139)	425386-60-3	57.677	-0.0855399
RJSK0801M02	M10	Indapamide	26807-65-8	57.5921	-0.170454
RJSK0801M02	M11	Methimazole	60-56-0	57.7275	-0.0349996
RJSK0801M02	M12	Thiabendazole	148-79-8	57.6599	-0.102598
RJSK0801M02	M13	Darunavir Ethanolate	635728-49-3	57.7877	0.0251651
RJSK0801M02	M14	Oxybutynin	5633-20-5	57.7847	0.0221718
RJSK0801M02	M15	Allopurinol	315-30-0	57.787	0.0245017
RJSK0801M02	M16	Cefditoren Pivoxil	117467-28-4	57.7644	0.00186403
RJSK0801M02	M17	Chlorothiazide	58-94-6	57.8858	0.123275
RJSK0801M02	M18	Vidarabine	5536-17-4	57.7856	0.0231173
RJSK0801M02	M19	Monobenzone	103-16-2	57.2814	-0.481091
RJSK0801M02	M20	Acadesine	2627-69-2	57.8288	0.0662681
RJSK0801M02	M21	Flucytosine	2022-85-7	57.8219	0.0593504
RJSK0801M02	M22	Fenoprofen Calcium	34597-40-5	57.8003	0.0378231
RJSK0801M02	M23	DMSO (control)	67-68-5	57.824	0.0614814
RJSK0801M02	M24	DMSO (control)	67-68-5	57.8161	0.0535889
RJSK0801M02	N01	Butoconazole nitrate	64872-77-1	57.4771	-0.285443
RJSK0801M02	N02	Suplatast Tosylate	94055-76-2	57.823	0.0604441
RJSK0801M02	N03	Curcumin	458-37-7	57.9997	0.237188
RJSK0801M02	N04	Ginkgolide A	15291-75-5	57.8322	0.0697096
RJSK0801M02	N05	Dapoxetine HCl	129938-20-1	57.8071	0.0445492
RJSK0801M02	N06	Candesartan Cilexetil	145040-37-5	57.0582	-0.704335
RJSK0801M02	N07	Deflazacort	14484-47-0	57.8288	0.066267
RJSK0801M02	N08	Pioglitazone HCl	112529-15-4	57.7814	0.0188447
RJSK0801M02	N09	Tropisetron	105826-92-4	57.815	0.0524786
RJSK0801M02	N10	Tolnaftate	2398-96-1	57.7558	-0.00674838
RJSK0801M02	N11	Fluvastatin Sodium	93957-55-2	57.788	0.0255165
RJSK0801M02	N12	Ozagrel HCl	78712-43-3	57.877	0.114452
RJSK0801M02	N13	Phenindione	83-12-5	57.8391	0.0765509
RJSK0801M02	N14	Cilazapril Monohydrate	92077-78-6	57.8467	0.0842132
RJSK0801M02	N15	Menadione	58-27-5	57.9318	0.16934
RJSK0801M02	N16	Detomidine HCl	90038-01-0	57.8872	0.124649
RJSK0801M02	N17	Rimantadine	13392-28-4	57.9173	0.154825
RJSK0801M02	N18	Levosulpiride	23672-07-3	57.9491	0.186593
RJSK0801M02	N19	Methscopolamine	155-41-9	57.9212	0.158707
RJSK0801M02	N20	Probucol	23288-49-5	57.8985	0.135967
RJSK0801M02	N21	Maraviroc	376348-65-1	57.9172	0.154742
RJSK0801M02	N22	Bazedoxifene HCl	198480-56-7	58.2826	0.520088
RJSK0801M02	N23	DMSO (control)	67-68-5	58.009	0.246542
RJSK0801M02	N24	DMSO (control)	67-68-5	57.9743	0.211812
RJSK0801M02	O01	CP-673451	343787-29-1	57.6359	-0.126594
RJSK0801M02	O02	Disulfiram	97-77-8	50.7718	-6.99068
RJSK0801M02	O03	Dapagliflozin	461432-26-8	57.7354	-0.0271504
RJSK0801M02	O04	Busulfan	55-98-1	57.7452	-0.0173199
RJSK0801M02	O05	VX-809 (Lumacaftor)	936727-05-8	57.718	-0.0445275
RJSK0801M02	O06	Lamivudine	134678-17-4	57.7969	0.0343556
RJSK0801M02	O07	RO4929097	847925-91-1	57.697	-0.0654684
RJSK0801M02	O08	Adefovir Dipivoxil	142340-99-6	57.7495	-0.0130032
RJSK0801M02	O09	Reserpine	50-55-5	57.5839	-0.178592
RJSK0801M02	O10	Mitotane	53-19-0	57.6856	-0.0769006
RJSK0801M02	O11	Metolazone	17560-51-9	57.9526	0.190092
RJSK0801M02	O12	Guaifenesin	93-14-1	57.8056	0.0430483
RJSK0801M02	O13	Prednisone	53-03-2	57.8195	0.0569485
RJSK0801M02	O14	Enoxacin	74011-58-8	57.8288	0.0662841
RJSK0801M02	O15	Allopurinol Sodium	17795-21-0	57.8215	0.0589549
RJSK0801M02	O16	Sulfadiazine	68-35-9	57.8118	0.0493061
RJSK0801M02	O17	Ursodiol	128-13-2	57.81	0.0474515
RJSK0801M02	O18	Teniposide	29767-20-2	57.6461	-0.116431
RJSK0801M02	O19	Tretinoin	302-79-4	57.7552	-0.00730713
RJSK0801M02	O20	Acetylcholine Chloride	60-31-1	57.8388	0.0763278
RJSK0801M02	O21	Trichlormethiazide	133-67-5	57.8197	0.0572016
RJSK0801M02	O22	Erdosteine	84611-23-4	57.8421	0.079585
RJSK0801M02	O23	DMSO (control)	67-68-5	57.8253	0.0627682
RJSK0801M02	O24	DMSO (control)	67-68-5	57.8144	0.051882
RJSK0801M02	P01	Azithromycin	83905-01-5	57.8363	0.0737718
RJSK0801M02	P02	Mirtazapine	85650-52-8	57.8538	0.0912528
RJSK0801M02	P03	Daidzein	486-66-8	57.8591	0.0966008
RJSK0801M02	P04	Diclazuril	101831-37-2	57.8809	0.118399
RJSK0801M02	P05	Valaciclovir HCl	124832-27-5	57.8975	0.134999
RJSK0801M02	P06	Phentolamine Mesylate	65-28-1	57.892	0.129542
RJSK0801M02	P07	Mitoxantrone	65271-80-9	58.3206	0.558064
RJSK0801M02	P08	Lornoxicam	70374-39-9	57.9066	0.144075
RJSK0801M02	P09	Nicotinamide (Vitamin B3)	98-92-0	57.8576	0.095069
RJSK0801M02	P10	Terazosin HCl	70024-40-7	57.8791	0.116583
RJSK0801M02	P11	Tioconazole	65899-73-2	57.7273	-0.035212
RJSK0801M02	P12	Argatroban	74863-84-6	57.9044	0.141912
RJSK0801M02	P13	Alibendol	26750-81-2	57.8376	0.0751412
RJSK0801M02	P14	Adiphenine HCl	50-42-0	57.8966	0.134099
RJSK0801M02	P15	Methoxsalen	298-81-7	57.9086	0.146068
RJSK0801M02	P16	Almotriptan Malate	181183-52-8	57.9196	0.157141
RJSK0801M02	P17	Primidone	125-33-7	57.9388	0.176303
RJSK0801M02	P18	Flunixin Meglumin	42461-84-7	57.9591	0.196564
RJSK0801M02	P19	Amiodarone HCl	19774-82-4	57.8712	0.108662
RJSK0801M02	P20	Arbidol HCl	131707-23-8	57.8173	0.0547863
RJSK0801M02	P21	Raltegravir (MK-0518)	518048-05-0	57.9568	0.194279
RJSK0801M02	P22	Atropine	5908-99-6	57.9618	0.199283
RJSK0801M02	P23	DMSO (control)	67-68-5	58.0144	0.251891
RJSK0801M02	P24	DMSO (control)	67-68-5	58.0613	0.298829

## Sheet: Plate 10
Plate Barcode	Plate Location	Product Name	CAS Number	Apparent Tm (℃)	Calculated ΔTm (℃)
RJSK0802M03	A01	Roflumilast	162401-32-3	57.3561	-0.0914866
RJSK0802M03	A02	Cyclosporin A	59865-13-3	56.8858	-0.561738
RJSK0802M03	A03	KW-2449	1000669-72-6	57.2514	-0.196123
RJSK0802M03	A04	Ferulic Acid	1135-24-6	57.4982	0.0506055
RJSK0802M03	A05	Givinostat (ITF2357)	732302-99-7	57.2597	-0.187908
RJSK0802M03	A06	Hyodeoxycholic acid (HDCA)	83-49-8	57.2388	-0.208749
RJSK0802M03	A07	AST-1306	1050500-29-2	57.9021	0.454575
RJSK0802M03	A08	Magnolol	528-43-8	57.6602	0.212591
RJSK0802M03	A09	SGI-1776 free base	1025065-69-3	57.2029	-0.244674
RJSK0802M03	A10	Neohesperidin dihydrochalcone (Nhdc)	20702-77-6	57.1953	-0.252299
RJSK0802M03	A11	DAPT (GSI-IX)	208255-80-5	57.3317	-0.115869
RJSK0802M03	A12	Paeonol	552-41-0	57.3369	-0.110706
RJSK0802M03	A13	UK 383367	348622-88-8	57.2551	-0.192459
RJSK0802M03	A14	Rutin	153-18-4	57.2789	-0.168663
RJSK0802M03	A15	Esomeprazole Sodium	161796-78-7	57.3279	-0.119636
RJSK0802M03	A16	Synephrine	94-07-5	57.3748	-0.0728077
RJSK0802M03	A17	(-)-Epigallocatechin Gallate	989-51-5	58.0569	0.60933
RJSK0802M03	A18	Vanillylacetone	122-48-5	57.3918	-0.0557781
RJSK0802M03	A19	Apigenin	520-36-5	57.7114	0.263817
RJSK0802M03	A20	Diosmetin	520-34-3	57.8072	0.35959
RJSK0802M03	A21	Bergenin	477-90-7	57.7643	0.316713
RJSK0802M03	A22	Naringin Dihydrochalcone	18916-17-1	57.4501	0.00249254
RJSK0802M03	A23	DMSO (control)	67-68-5	57.4664	0.0187981
RJSK0802M03	A24	DMSO (control)	67-68-5	57.4635	0.0159027
RJSK0802M03	B01	Dihydromyricetin	27200-12-0	58.4357	0.988176
RJSK0802M03	B02	Miconazole	22916-47-8	57.1119	-0.335636
RJSK0802M03	B03	Paeoniflorin	23180-57-6	57.4055	-0.0420415
RJSK0802M03	B04	Trospium chloride	10405-02-4	57.4712	0.0236562
RJSK0802M03	B05	Apocynin	498-02-2	57.3853	-0.0622793
RJSK0802M03	B06	Terbinafine HCl	78628-80-5	57.4812	0.0336467
RJSK0802M03	B07	Forskolin	66575-29-9	57.4024	-0.0451654
RJSK0802M03	B08	Phenylephrine HCl	61-76-7	57.3999	-0.0476688
RJSK0802M03	B09	Clindamycin HCl	21462-39-5	57.4456	-0.00193243
RJSK0802M03	B10	Thiamphenicol	15318-45-3	57.4586	0.0110305
RJSK0802M03	B11	Fluocinolone Acetonide	67-73-2	57.4354	-0.0121604
RJSK0802M03	B12	Clindamycin palmitate HCl	25507-04-4	57.5105	0.0629673
RJSK0802M03	B13	Manidipine 2HCl	89226-75-5	57.4653	0.0177378
RJSK0802M03	B14	Buflomedil HCl	35543-24-9	57.5046	0.0570155
RJSK0802M03	B15	Olanzapine	132539-06-1	57.3306	-0.116976
RJSK0802M03	B16	MG-132	133407-82-6	60.1462	2.69866
RJSK0802M03	B17	Racecadotril	81110-73-8	57.5367	0.0891224
RJSK0802M03	B18	PNU-120596	501925-31-1	57.5321	0.0845509
RJSK0802M03	B19	Vardenafil HCl Trihydrate	224785-90-4	57.5233	0.0757444
RJSK0802M03	B20	TAK-875	1374598-80-7	57.504	0.0564334
RJSK0802M03	B21	Alizarin	72-48-0	58.1282	0.680591
RJSK0802M03	B22	ICG-001	780757-88-2	57.5404	0.0928699
RJSK0802M03	B23	DMSO (control)	67-68-5	57.7131	0.265547
RJSK0802M03	B24	DMSO (control)	67-68-5	57.8433	0.395762
RJSK0802M03	C01	AZD8330	869357-68-6	57.2112	-0.236382
RJSK0802M03	C02	Cytisine	485-35-8	57.3066	-0.140941
RJSK0802M03	C03	Tebipenem Pivoxil	161715-24-8	57.2942	-0.153336
RJSK0802M03	C04	Glycyrrhizin (Glycyrrhizic Acid)	1405-86-3	57.2088	-0.238773
RJSK0802M03	C05	Telotristat Etiprate (LX 1606 Hippurate)	11137608-69-5	57.1563	-0.291234
RJSK0802M03	C06	Icariin	489-32-7	57.239	-0.208574
RJSK0802M03	C07	SB505124	694433-59-5	57.2991	-0.148446
RJSK0802M03	C08	(+)-Matrine	519-02-8	57.2991	-0.148499
RJSK0802M03	C09	Aliskiren Hemifumarate	173334-58-2	57.3011	-0.146489
RJSK0802M03	C10	Neohesperidin	13241-33-3	57.233	-0.214614
RJSK0802M03	C11	Mubritinib (TAK 165)	366017-09-6	57.3437	-0.10384
RJSK0802M03	C12	(-)-Parthenolide	20554-84-1	57.4041	-0.0435039
RJSK0802M03	C13	TAME	901-47-3	57.3374	-0.110202
RJSK0802M03	C14	Salicin	138-52-3	57.5248	0.0772061
RJSK0802M03	C15	Volasertib (BI 6727)	755038-65-4	57.26	-0.187614
RJSK0802M03	C16	Tangeretin	481-53-8	57.3428	-0.104815
RJSK0802M03	C17	(+)-Usniacin	7562-61-0	57.4669	0.0193561
RJSK0802M03	C18	Xanthone	90-47-1	57.4464	-0.00120431
RJSK0802M03	C19	Arbutin	497-76-7	57.2737	-0.173858
RJSK0802M03	C20	D-Mannitol	69-65-8	57.4794	0.0317798
RJSK0802M03	C21	Berberine HCl	633-65-8	57.4538	0.00619324
RJSK0802M03	C22	Polydatin	65914-17-2	57.4565	0.00895475
RJSK0802M03	C23	DMSO (control)	67-68-5	57.4377	-0.00986141
RJSK0802M03	C24	DMSO (control)	67-68-5	57.5405	0.0929035
RJSK0802M03	D01	Sodium Danshensu	67920-52-9	56.5662	-0.881404
RJSK0802M03	D02	Secnidazole	3366-95-8	57.3779	-0.0696535
RJSK0802M03	D03	Geniposide	24512-63-8	57.4524	0.00478837
RJSK0802M03	D04	Tolterodine tartrate	124937-52-6	57.3753	-0.0723071
RJSK0802M03	D05	Rotundine	483-14-7	57.398	-0.0496052
RJSK0802M03	D06	Cortisone acetate	50-04-4	57.3478	-0.0997816
RJSK0802M03	D07	Equol	531-95-3	57.0666	-0.380964
RJSK0802M03	D08	Prednisolone Acetate	52-21-1	57.3542	-0.0934115
RJSK0802M03	D09	Clonidine HCl	4205-91-8	57.4096	-0.0379312
RJSK0802M03	D10	Clobetasol propionate	25122-46-7	57.3308	-0.116768
RJSK0802M03	D11	Gallamine Triethiodide	65-29-2	57.3695	-0.0780646
RJSK0802M03	D12	L-Thyroxine	51-48-9	57.551	0.103466
RJSK0802M03	D13	Milrinone	78415-72-2	57.3982	-0.0493967
RJSK0802M03	D14	Fluocinonide	356-12-7	57.4598	0.012208
RJSK0802M03	D15	Olopatadine HCl	140462-76-6	57.4485	0.000892413
RJSK0802M03	D16	AZD5438	602306-29-6	57.5127	0.0651317
RJSK0802M03	D17	Ribavirin	36791-04-5	57.5058	0.0582009
RJSK0802M03	D18	GW3965 HCl	405911-17-3	56.8949	-0.552699
RJSK0802M03	D19	Xylazine HCl	23076-35-9	57.5154	0.0678586
RJSK0802M03	D20	NU7441 (KU-57788)	503468-95-9	56.8009	-0.646701
RJSK0802M03	D21	Ciclopirox	29342-05-0	57.4842	0.0365856
RJSK0802M03	D22	WAY-100635 Maleate	1092679-51-0	57.52	0.0724465
RJSK0802M03	D23	DMSO (control)	67-68-5	57.6996	0.25198
RJSK0802M03	D24	DMSO (control)	67-68-5	57.7351	0.287541
RJSK0802M03	E01	GSK1292263	1032823-75-8	57.2713	-0.176236
RJSK0802M03	E02	Dihydroartemisinin (DHA)	71939-50-9	57.2661	-0.181494
RJSK0802M03	E03	Almorexant HCl	913358-93-7	56.9568	-0.490805
RJSK0802M03	E04	Gossypol	12542-36-8	57.9492	0.501609
RJSK0802M03	E05	Dichlorphenamide	120-97-8	57.2717	-0.175855
RJSK0802M03	E06	Indole-3-carbinol	700-06-1	57.3419	-0.105675
RJSK0802M03	E07	Avasimibe	166518-60-1	56.5766	-0.870989
RJSK0802M03	E08	Methyl-Hesperidin	11013-97-1	57.3102	-0.137372
RJSK0802M03	E09	BMS-794833	1174046-72-0	57.4354	-0.0122142
RJSK0802M03	E10	Nobiletin	478-01-3	57.2799	-0.167642
RJSK0802M03	E11	Irinotecan HCl Trihydrate	136572-09-3	57.3385	-0.109062
RJSK0802M03	E12	Phloretin	60-82-2	58.3963	0.94874
RJSK0802M03	E13	CAL-101 (Idelalisib, GS-1101)	870281-82-6	57.3318	-0.115799
RJSK0802M03	E14	Sclareol	515-03-7	57.2975	-0.150074
RJSK0802M03	E15	Palomid 529 (P529)	914913-88-5	57.3104	-0.137154
RJSK0802M03	E16	Tanshinone I	568-73-0	57.3412	-0.106415
RJSK0802M03	E17	3-Indolebutyric acid (IBA)	133-32-4	57.3973	-0.0502222
RJSK0802M03	E18	Yohimbine HCl	65-19-0	57.4053	-0.0422953
RJSK0802M03	E19	Artemether	71963-77-4	57.4279	-0.0197207
RJSK0802M03	E20	Gastrodin	62499-27-8	57.4342	-0.0133487
RJSK0802M03	E21	Bilobalide	33570-04-6	57.4022	-0.0454051
RJSK0802M03	E22	Quercetin	117-39-5	57.3315	-0.116064
RJSK0802M03	E23	DMSO (control)	67-68-5	57.4191	-0.0285054
RJSK0802M03	E24	DMSO (control)	67-68-5	57.4442	-0.00339326
RJSK0802M03	F01	Isoliquiritigenin	961-29-5	58.2958	0.84827
RJSK0802M03	F02	Acetanilide	103-84-4	57.3502	-0.0973432
RJSK0802M03	F03	Genipin	6902-77-8	57.4215	-0.026083
RJSK0802M03	F04	Sulbactam sodium	69388-84-7	57.321	-0.126562
RJSK0802M03	F05	Synephrine HCl	5985-28-4	57.3366	-0.111011
RJSK0802M03	F06	Amiloride hydrochloride dihydrate	17440-83-4	57.4292	-0.0184023
RJSK0802M03	F07	Amantadine HCl	665-66-7	57.4111	-0.0364406
RJSK0802M03	F08	Tetracaine HCl	136-47-0	57.4032	-0.044368
RJSK0802M03	F09	Clozapine	5786-21-0	57.3652	-0.0823394
RJSK0802M03	F10	Brompheniramine hydrogen maleate	980-71-2	57.3496	-0.0979436
RJSK0802M03	F11	Hexestrol	84-16-2	57.2361	-0.211496
RJSK0802M03	F12	Gliclazide	21187-98-4	57.3439	-0.103673
RJSK0802M03	F13	Mitoxantrone HCl	70476-82-3	57.8881	0.440511
RJSK0802M03	F14	Lonidamine	50264-69-2	57.4315	-0.0160251
RJSK0802M03	F15	Oxymetazoline hydrochloride	2315-02-8	57.4421	-0.00544836
RJSK0802M03	F16	PP121	1092788-83-4	57.4051	-0.0424651
RJSK0802M03	F17	Rosiglitazone maleate	155141-29-0	57.5188	0.0712479
RJSK0802M03	F18	URB597	546141-08-6	57.4381	-0.00949452
RJSK0802M03	F19	Maprotiline HCl	10347-81-6	57.4822	0.034679
RJSK0802M03	F20	SNX-2112 (PF-04928473)	908112-43-6	57.5176	0.0700331
RJSK0802M03	F21	Dopamine HCl	62-31-7	56.42	-1.02754
RJSK0802M03	F22	Clinofibrate	30299-08-2	57.4882	0.0406377
RJSK0802M03	F23	DMSO (control)	67-68-5	57.7342	0.286655
RJSK0802M03	F24	DMSO (control)	67-68-5	57.7644	0.316805
RJSK0802M03	G01	LDE225 (NVP-LDE225,Erismodegib)	956697-53-3	57.2943	-0.153296
RJSK0802M03	G02	DL-Carnitine HCl	461-05-2	57.3031	-0.144439
RJSK0802M03	G03	RAF265 (CHIR-265)	927880-90-8	58.1013	0.653723
RJSK0802M03	G04	Gramine	87-52-5	57.3091	-0.13852
RJSK0802M03	G05	AG-14361	328543-09-5	57.3104	-0.137141
RJSK0802M03	G06	Kaempferol	520-18-3	57.4141	-0.0335075
RJSK0802M03	G07	AZD8931 (Sapitinib)	848942-61-0	57.3826	-0.0649365
RJSK0802M03	G08	Morin Hydrate	6202-27-3	57.3617	-0.08584
RJSK0802M03	G09	NVP-BHG712	940310-85-0	57.7146	0.267078
RJSK0802M03	G10	Oleanolic Acid	508-02-1	57.7314	0.283819
RJSK0802M03	G11	PP242	1092351-67-1	58.2328	0.78522
RJSK0802M03	G12	Phlorizin	60-81-1	57.2833	-0.16427
RJSK0802M03	G13	PIK-294	900185-02-6	57.3236	-0.123987
RJSK0802M03	G14	Sclareolide	564-20-5	57.346	-0.101602
RJSK0802M03	G15	Fesoterodine Fumarate	286930-03-8	57.4111	-0.0365068
RJSK0802M03	G16	Tanshinone IIA	568-72-9	57.4112	-0.0364009
RJSK0802M03	G17	4-Methylumbelliferone (4-MU)	90-33-5	57.368	-0.079584
RJSK0802M03	G18	5-hydroxytryptophan (5-HTP)	56-69-9	56.9286	-0.518973
RJSK0802M03	G19	Artesunate	88495-63-0	57.5106	0.0630561
RJSK0802M03	G20	Hematoxylin	517-28-2	53.5504	-3.89712
RJSK0802M03	G21	Caffeic Acid	331-39-5	56.9786	-0.468983
RJSK0802M03	G22	Sesamin	607-80-7	57.4494	0.00187782
RJSK0802M03	G23	DMSO (control)	67-68-5	57.5116	0.0640455
RJSK0802M03	G24	DMSO (control)	67-68-5	57.5249	0.0773441
RJSK0802M03	H01	Sophocarpine	6483-15-4	57.3515	-0.0960751
RJSK0802M03	H02	Clomipramine HCl	17321-77-6	57.381	-0.0665968
RJSK0802M03	H03	Geniposidic acid	27741-01-1	57.3854	-0.0621811
RJSK0802M03	H04	Azelastine HCl	79307-93-0	57.3579	-0.0897097
RJSK0802M03	H05	Guanosine	118-00-3	57.4692	0.0216757
RJSK0802M03	H06	Clomifene citrate	50-41-9	57.3656	-0.0819243
RJSK0802M03	H07	Amfebutamone HCl	31677-93-7	57.4447	-0.00290298
RJSK0802M03	H08	Tetracycline HCl	64-75-5	57.3748	-0.0727623
RJSK0802M03	H09	Pramipexole	104632-26-0	57.3575	-0.0900752
RJSK0802M03	H10	Dimethyl Fumarate	624-49-7	57.3676	-0.0799319
RJSK0802M03	H11	Imatinib (STI571)	152459-95-5	57.4379	-0.00962992
RJSK0802M03	H12	Acemetacin	53164-05-9	57.3825	-0.0650903
RJSK0802M03	H13	Moroxydine HCl	3160-91-6	57.532	0.0844255
RJSK0802M03	H14	Ribitol	488-81-3	57.4394	-0.00813031
RJSK0802M03	H15	Ozagrel	82571-53-7	57.4474	-0.000144541
RJSK0802M03	H16	Omecamtiv mecarbil (CK-1827452)	873697-71-3	57.465	0.0174128
RJSK0802M03	H17	Roxithromycin	80214-83-1	57.5333	0.085708
RJSK0802M03	H18	BMS-378806	357263-13-9	57.4855	0.0378998
RJSK0802M03	H19	Naphazoline HCl	550-99-2	57.52	0.0724114
RJSK0802M03	H20	PF-04929113 (SNX-5422)	908115-27-5	57.469	0.0214109
RJSK0802M03	H21	Asaraldehyde	4460-86-0	57.5163	0.0687013
RJSK0802M03	H22	Ciprofibrate	52214-84-3	57.7642	0.316601
RJSK0802M03	H23	DMSO (control)	67-68-5	57.7743	0.326752
RJSK0802M03	H24	DMSO (control)	67-68-5	57.7029	0.255348
RJSK0802M03	I01	CGS 21680 HCl	124431-80-7	57.389	-0.0585507
RJSK0802M03	I02	Emodin	518-82-1	57.7516	0.304049
RJSK0802M03	I03	AZD1480	935666-88-9, 1260222-79-4 (TFA)	57.3525	-0.0950663
RJSK0802M03	I04	Gynostemma Extract	80321-63-7	56.9805	-0.467041
RJSK0802M03	I05	LY2784544	1229236-86-5	57.1435	-0.304052
RJSK0802M03	I06	Kinetin	525-79-1	57.3975	-0.0500247
RJSK0802M03	I07	GSK461364	929095-18-1	57.1045	-0.343075
RJSK0802M03	I08	Myricetin	529-44-2	57.0572	-0.390346
RJSK0802M03	I09	OSI-420	183320-51-6	57.4056	-0.0419498
RJSK0802M03	I10	Oridonin	28957-04-2	56.863	-0.584553
RJSK0802M03	I11	CYT387	1056634-68-4	57.3478	-0.0997604
RJSK0802M03	I12	Piperine	94-62-2	57.4531	0.00549823
RJSK0802M03	I13	VX-765	273404-37-8	57.394	-0.0535238
RJSK0802M03	I14	Shikimic Acid	138-59-0	57.4731	0.025508
RJSK0802M03	I15	Degrasyn (WP1130)	856243-80-6	56.9024	-0.54514
RJSK0802M03	I16	Taxifolin (Dihydroquercetin)	480-18-2	56.1933	-1.25423
RJSK0802M03	I17	Esculin	531-75-9	57.689	0.241396
RJSK0802M03	I18	Aloin	1415-73-2	57.4669	0.0193597
RJSK0802M03	I19	Asiatic Acid	464-92-6	57.7008	0.253182
RJSK0802M03	I20	Hordenine	539-15-1	57.7119	0.264302
RJSK0802M03	I21	Chlorogenic Acid	327-97-9	57.2751	-0.172426
RJSK0802M03	I22	Sorbitol	50-70-4	57.6722	0.224587
RJSK0802M03	I23	DMSO (control)	67-68-5	57.7554	0.307861
RJSK0802M03	I24	DMSO (control)	67-68-5	57.542	0.0944568
RJSK0802M03	J01	Chrysophanic Acid	481-74-3	57.4334	-0.014178
RJSK0802M03	J02	Phenformin HCl	834-28-6	57.4187	-0.0289068
RJSK0802M03	J03	Astragaloside A	83207-58-3	57.3488	-0.0987512
RJSK0802M03	J04	5-Aminolevulinic acid HCl	5451-09-2	57.4604	0.0127937
RJSK0802M03	J05	Inosine	58-63-9	57.3772	-0.0704083
RJSK0802M03	J06	Cloxacillin Sodium	7081-44-9	57.4834	0.0357872
RJSK0802M03	J07	Benserazide HCl	14919-77-8	58.1608	0.713267
RJSK0802M03	J08	Xylometazoline HCl	1218-35-5	57.6366	0.189022
RJSK0802M03	J09	Domperidone	57808-66-9	57.3493	-0.0982597
RJSK0802M03	J10	Miglitol	72432-03-2	57.4536	0.0059854
RJSK0802M03	J11	Itraconazole	84625-61-6	57.1863	-0.261309
RJSK0802M03	J12	Tioxolone	4991-65-5	57.4468	-0.000774448
RJSK0802M03	J13	Mycophenolic acid	24280-93-1	57.5204	0.0728184
RJSK0802M03	J14	Clorsulon	60200-06-8	57.4244	-0.0232163
RJSK0802M03	J15	Pancuronium dibromide	15500-66-0	57.46	0.0124466
RJSK0802M03	J16	OSI-027	936890-98-1	57.5642	0.116597
RJSK0802M03	J17	Scopolamine HBr	114-49-8	57.7049	0.257359
RJSK0802M03	J18	NPS-2143	284035-33-2	57.4277	-0.0198327
RJSK0802M03	J19	Epinephrine Bitartrate	51-42-3	57.4566	0.00903424
RJSK0802M03	J20	GSK2126458 (GSK458)	1086062-66-9	57.7521	0.304553
RJSK0802M03	J21	L-Ascorbyl 6-palmitate	137-66-6	57.6162	0.168654
RJSK0802M03	J22	PF-3845	1196109-52-0	57.4787	0.0311402
RJSK0802M03	J23	DMSO (control)	67-68-5	57.7438	0.296225
RJSK0802M03	J24	DMSO (control)	67-68-5	57.8851	0.437483
RJSK0802M03	K01	Dabigatran Etexilate	211915-06-9	57.396	-0.0515928
RJSK0802M03	K02	Enoxolone	471-53-4	57.009	-0.438607
RJSK0802M03	K03	PF-4708671	1255517-76-0	57.2289	-0.218643
RJSK0802M03	K04	Hesperetin	520-33-2	57.1971	-0.250456
RJSK0802M03	K05	L-(+)-Rhamnose Monohydrate	10030-85-0	57.3159	-0.131683
RJSK0802M03	K06	R406	841290-81-1	57.4135	-0.0341151
RJSK0802M03	K07	Myricitrin	17912-87-7	58.0264	0.578813
RJSK0802M03	K08	PIK-293	900185-01-5	57.3147	-0.132844
RJSK0802M03	K09	Orotic acid (6-Carboxyuracil)	65-86-1	57.3398	-0.107804
RJSK0802M03	K10	SB590885	405554-55-4	57.297	-0.150557
RJSK0802M03	K11	Puerarin	3681-99-0	57.3886	-0.0590059
RJSK0802M03	K12	Eltrombopag Olamine	496775-62-3	57.4226	-0.0249211
RJSK0802M03	K13	Silibinin	22888-70-6	57.3245	-0.123097
RJSK0802M03	K14	AR-42	935881-37-1	57.3728	-0.0748005
RJSK0802M03	K15	Tetrahydropapaverine HCl	6429-04-5	57.4034	-0.0441292
RJSK0802M03	K16	Aloe-emodin	481-72-1	57.449	0.00146433
RJSK0802M03	K17	Ammonium Glycyrrhizinate	1407-03-0	57.3454	-0.102145
RJSK0802M03	K18	Azomycin	527-73-1	57.3949	-0.052658
RJSK0802M03	K19	Indirubin	479-41-4	57.4046	-0.0429922
RJSK0802M03	K20	Chrysin	480-40-0	57.4201	-0.0275164
RJSK0802M03	K21	Naringenin	480-41-1	57.4582	0.0106205
RJSK0802M03	K22	DMSO (control)	67-68-5	57.3865	-0.0610877
RJSK0802M03	K23	DMSO (control)	67-68-5	57.4028	-0.0447399
RJSK0802M03	K24	Curcumol	4871-97-0	57.4433	-0.00429962
RJSK0802M03	L01	Ceftiofur HCl	103980-44-5	57.6115	0.163909
RJSK0802M03	L02	20-Hydroxyecdysone	5289-74-7	57.4399	-0.00771641
RJSK0802M03	L03	Daphnetin	486-35-1	61.1324	3.68482
RJSK0802M03	L04	Tolbutamide	64-77-7	57.4426	-0.00493492
RJSK0802M03	L05	Amoxicillin Sodium	34642-77-8	57.4149	-0.032649
RJSK0802M03	L06	Bupivacaine HCl	18010-40-7	57.3999	-0.0476356
RJSK0802M03	L07	Phenacetin	62-44-2	57.3822	-0.0653295
RJSK0802M03	L08	Estriol	50-27-1	57.4389	-0.00863872
RJSK0802M03	L09	Pioglitazone	111025-46-8	57.3984	-0.0491702
RJSK0802M03	L10	Lincomycin HCl	859-18-7	57.3985	-0.0490383
RJSK0802M03	L11	Dehydroepiandrosterone (DHEA)	53-43-0	57.3299	-0.117646
RJSK0802M03	L12	Nateglinide	105816-04-4	57.3589	-0.0886602
RJSK0802M03	L13	Arecoline	300-08-3	57.4566	0.00898924
RJSK0802M03	L14	Phenoxybenzamine HCl	63-92-3	57.4397	-0.00785695
RJSK0802M03	L15	Fostamatinib (R788)	901119-35-5	57.4876	0.0400089
RJSK0802M03	L16	Sotalol	959-24-0	57.472	0.0244783
RJSK0802M03	L17	DCC-2036 (Rebastinib)	1020172-07-9	57.4555	0.00790513
RJSK0802M03	L18	L-Adrenaline	51-43-4	57.3365	-0.111107
RJSK0802M03	L19	5-hydroxymethyl Tolterodine (PNU 200577, 5-HMT, 5-HM)	207679-81-0	57.5048	0.0571907
RJSK0802M03	L20	Ritodrine HCl	23239-51-2	57.7092	0.261656
RJSK0802M03	L21	Dolutegravir (GSK1349572)	1051375-16-6	57.7629	0.315372
RJSK0802M03	L22	DMSO (control)	67-68-5	57.7961	0.348523
RJSK0802M03	L23	DMSO (control)	67-68-5	57.7965	0.3489
RJSK0802M03	L24	LY2608204	1234703-40-2	57.1819	-0.265688
RJSK0802M03	M01	Fisetin	528-48-3	57.3761	-0.0714968
RJSK0802M03	M02	PD128907 HCl	112960-16-4	56.7219	-0.725697
RJSK0802M03	M03	Hesperidin	520-26-3	57.1902	-0.257385
RJSK0802M03	M04	MLN9708	1201902-80-8	57.8173	0.369723
RJSK0802M03	M05	Limonin	1180-71-8	57.3246	-0.122997
RJSK0802M03	M06	CYT997 (Lexibulin)	917111-44-5	57.2846	-0.162933
RJSK0802M03	M07	Nalidixic acid	389-08-2	57.2762	-0.171354
RJSK0802M03	M08	Formestane	566-48-3	57.3806	-0.0669274
RJSK0802M03	M09	Osthole	484-12-8	57.3003	-0.147231
RJSK0802M03	M10	Apatinib	811803-05-1	57.224	-0.223612
RJSK0802M03	M11	Quercetin Dihydrate	6151-25-3	57.2345	-0.213025
RJSK0802M03	M12	LY2157299	700874-72-2	57.3528	-0.0947751
RJSK0802M03	M13	Silymarin	65666-07-1	57.3318	-0.115791
RJSK0802M03	M14	BKM120 (NVP-BKM120, Buparlisib)	944396-07-0	57.354	-0.0935355
RJSK0802M03	M15	Troxerutin	7085-55-4	57.3922	-0.0553927
RJSK0802M03	M16	Laetrile	29883-15-6	57.3827	-0.0649074
RJSK0802M03	M17	Biochanin A	491-80-5	57.7307	0.283168
RJSK0802M03	M18	Baicalein	491-67-8	60.8636	3.416
RJSK0802M03	M19	Lappaconite HBr	97792-45-5	57.4093	-0.0382607
RJSK0802M03	M20	Cinchonidine	485-71-2	57.4242	-0.0233317
RJSK0802M03	M21	Salidroside	10338-51-9	57.4354	-0.0122172
RJSK0802M03	M22	DMSO (control)	67-68-5	57.4183	-0.0292582
RJSK0802M03	M23	DMSO (control)	67-68-5	57.4217	-0.0258728
RJSK0802M03	M24	Cephalomannine	71610-00-9	57.3545	-0.0930474
RJSK0802M03	N01	Scopine	498-45-3	57.4974	0.0497918
RJSK0802M03	N02	Ipriflavone (Osteofix)	35212-22-7	57.4173	-0.0303052
RJSK0802M03	N03	Clarithromycin	81103-11-9	57.3937	-0.0538518
RJSK0802M03	N04	Levosimendan	141505-33-1	57.4494	0.00185185
RJSK0802M03	N05	Isoprenaline HCl	51-30-9	57.496	0.0484611
RJSK0802M03	N06	Bethanechol chloride	590-63-6	57.3879	-0.0596418
RJSK0802M03	N07	Zidovudine	30516-87-1	57.4528	0.00519556
RJSK0802M03	N08	Famciclovir	104227-87-4	57.4248	-0.0228181
RJSK0802M03	N09	Tolvaptan	150683-30-0	57.3518	-0.0957955
RJSK0802M03	N10	Loperamide HCl	34552-83-5	57.3262	-0.121377
RJSK0802M03	N11	Idebenone	58186-27-9	57.3305	-0.117119
RJSK0802M03	N12	Nitrendipine	39562-70-4	57.3153	-0.132301
RJSK0802M03	N13	Noradrenaline bitartrate monohydrate	108341-18-0	56.7157	-0.731846
RJSK0802M03	N14	Propafenone HCl	34183-22-7	57.3995	-0.0480586
RJSK0802M03	N15	LY2603618	911222-45-2	57.5067	0.0591507
RJSK0802M03	N16	Spectinomycin HCl	21736-83-4	57.4443	-0.00329437
RJSK0802M03	N17	CCT128930	885499-61-6	57.4433	-0.0042864
RJSK0802M03	N18	Phenytoin sodium	630-93-3	57.4885	0.0409295
RJSK0802M03	N19	MK-0752	471905-41-6	57.4628	0.0152481
RJSK0802M03	N20	Isoconazole nitrate	24168-96-5	57.2694	-0.178196
RJSK0802M03	N21	A-674563	552325-73-2	57.4785	0.0309662
RJSK0802M03	N22	DMSO (control)	67-68-5	57.687	0.239384
RJSK0802M03	N23	DMSO (control)	67-68-5	57.7571	0.309495
RJSK0802M03	N24	LY2886721	1262036-50-9	57.411	-0.0366123
RJSK0802M03	O01	Formononetin	485-72-3	57.811	0.363467
RJSK0802M03	O02	Rosuvastatin Calcium	147098-20-2	57.4356	-0.0119276
RJSK0802M03	O03	Honokiol	35354-74-6	57.716	0.26838
RJSK0802M03	O04	SB743921	940929-33-9	57.1452	-0.302388
RJSK0802M03	O05	Luteolin	491-70-3	56.6146	-0.832998
RJSK0802M03	O06	A-966492	934162-61-5	57.4157	-0.0318652
RJSK0802M03	O07	Naringin	10236-47-2	57.4239	-0.0236601
RJSK0802M03	O08	AZ 960	905586-69-8	57.4849	0.0373665
RJSK0802M03	O09	Oxymatrine	16837-52-8	57.3687	-0.0788351
RJSK0802M03	O10	PF-3716556	928774-43-0	57.3698	-0.0777294
RJSK0802M03	O11	Rutaecarpine	84-26-4	57.4237	-0.0238669
RJSK0802M03	O12	Telatinib	332012-40-5	57.4312	-0.0163762
RJSK0802M03	O13	Sinomenine	115-53-7	57.4718	0.0242463
RJSK0802M03	O14	CX-4945 (Silmitasertib)	1009820-21-6	57.6667	0.219127
RJSK0802M03	O15	Ursolic Acid	77-52-1	57.8998	0.452272
RJSK0802M03	O16	Andrographolide	5508-58-7	57.4022	-0.0454011
RJSK0802M03	O17	Dioscin	19057-60-4	57.2718	-0.175807
RJSK0802M03	O18	Baicalin	21967-41-9	57.6596	0.212026
RJSK0802M03	O19	L-carnitine	541-15-1	57.6368	0.189206
RJSK0802M03	O20	Cryptotanshinone	35825-57-1	57.5274	0.0797941
RJSK0802M03	O21	Palmatine chloride	10605-02-4	57.4135	-0.0340406
RJSK0802M03	O22	DMSO (control)	67-68-5	57.4998	0.0522491
RJSK0802M03	O23	DMSO (control)	67-68-5	57.5258	0.0781948
RJSK0802M03	O24	10-Deacetylbaccatin-III	32981-86-5	57.4708	0.0232391
RJSK0802M03	P01	Tiotropium Bromide hydrate	139404-48-1	57.5049	0.0573401
RJSK0802M03	P02	(S)-10-Hydroxycamptothecin	19685-09-7	57.4427	-0.00491877
RJSK0802M03	P03	Rosiglitazone	122320-73-4	57.5402	0.0926509
RJSK0802M03	P04	Gambogic Acid	2752-65-0	57.2298	-0.217762
RJSK0802M03	P05	Medroxyprogesterone acetate	71-58-9	57.4702	0.0226444
RJSK0802M03	P06	Chlorpromazine HCl	69-09-0	57.4034	-0.04419
RJSK0802M03	P07	Quinapril HCl	82586-55-8	57.519	0.0714286
RJSK0802M03	P08	Fenbendazole	43210-67-9	57.4972	0.0496694
RJSK0802M03	P09	Pramiracetam	68497-62-1	57.4127	-0.0349149
RJSK0802M03	P10	Manidipine	89226-50-6	57.5088	0.0612106
RJSK0802M03	P11	Mifepristone	84371-65-3	57.2432	-0.20435
RJSK0802M03	P12	Novobiocin Sodium	1476-53-5	57.4894	0.0418224
RJSK0802M03	P13	TAK-733	1035555-63-5	57.4363	-0.0112735
RJSK0802M03	P14	Quinine HCl Dihydrate	6119-47-7	57.5169	0.0693468
RJSK0802M03	P15	Tubastatin A HCl	1310693-92-5	57.4894	0.041815
RJSK0802M03	P16	Tenoxicam	59804-37-4	57.748	0.300396
RJSK0802M03	P17	A66	1166227-08-2	57.5014	0.053789
RJSK0802M03	P18	Phenytoin	57-41-0	57.7348	0.287246
RJSK0802M03	P19	WYE-125132 (WYE-132)	1144068-46-1	57.4417	-0.00585797
RJSK0802M03	P20	Econazole nitrate	24169-02-6	57.3676	-0.0799713
RJSK0802M03	P21	AS-252424	900515-16-4	58.0893	0.641715
RJSK0802M03	P22	DMSO (control)	67-68-5	57.8752	0.427677
RJSK0802M03	P23	DMSO (control)	67-68-5	57.815	0.367417
RJSK0802M03	P24

[truncated: 3 more sheets: Plate 11, Plate 12, Plate 13]
