# Supplementary material for: Identification of proteasome and caspase inhibitors targeting SARS-CoV-2 Mpro
Source: Signal Transduct Target Ther. 2021 Jun 1;6:214. doi: 10.1038/s41392-021-00639-8 (PMC8166895; doi:10.1038/s41392-021-00639-8)
Supplement: Supplementary file 3 — Table S2. [file 41392_2021_639_MOESM3_ESM.xlsx]

## Sheet: Table1
	Mpro-MG132	Mpro-Z-VAD(OMe)-FMK
	PDB code: 7CUU	PDB code: 7CUT
Data Collection
Space group	P1	C2
Cell dimensions
a, b, c (Å)	47.28, 54.97, 59.46	98.22, 82.65, 51.74
a, b, g (°)	114.71, 99.87, 90.45	90, 115.28, 90
Resolution (Å)	32.52 - 1.68 (1.74 - 1.68)	44.41 - 1.82 (1.885 - 1.82)
Rmerge	0.0989 (0.2439)	0.04635 (0.4794)
Rmeas	0.1399 (0.3448)	0.05555 (0.5676)
Rpim	0.09888 (0.2437)	0.03027 (0.3012)
I / sI	6.29 (2.21)	12.59 (2.10)
CC1/2	0.965 (0.853)	0.998 (0.831)
Completeness (%)	96.08 (94.77)	96.98 (99.07)
Redundancy	1.8 (1.8)	3.3 (3.5)
Refinement
Resolution (Å)	32.52 - 1.68	44.41 - 1.82
No. reflections	58454 (5761)	32535 (3319)
Rwork / Rfree	0.1653 / 0.1951	0.1878 / 0.2235
No. atoms
Protein	4780	2329
Ligand/ion	94	54
Water	717	179
B-factors
Protein	19.88	40.61
Ligand/ion	25.49	57.89
Water	31.6	47.27
R.m.s. deviations
Bond lengths (Å)	0.016	0.015
Bond angles (°)	1.35	1.53
Methods
Favored (%)	98.68	99
Allowed (%)	1.32	1
Outliers (%)	0	0
